# Supplementary material for: A novel crosstalk between CCAR2 and AKT pathway in the regulation of cancer cell proliferation
Source: Cell Death Dis. 2016 Nov 3;7(11):e2453–. doi: 10.1038/cddis.2016.359 (PMC5260903; doi:10.1038/cddis.2016.359)
Supplement: Supplementary Table 1 [file cddis2016359x2.xls]

## Sheet: limma_siDBC1_vs_siNEG_paired
Symbol	Chr	logFC	FC	AveExpr	t	P.Value	adj.P.Val
APOD	3	-2.02221	-4.06205	9.43104	-12.9787	5.67416e-09	5.86128e-05
SPARC	5	-1.70339	-3.25664	10.9024	-12.4313	9.70065e-09	5.86128e-05
MMP7	11	1.43114	2.6966	7.72074	12.108	1.34423e-08	5.86128e-05
KIAA1967	8	-1.3404	-2.53222	10.482	-10.5653	7.1026e-08	0.000232273
SP140	2	1.21129	2.31544	8.94135	10.2229	1.05529e-07	0.000276085
MMP3	11	2.36682	5.15804	8.43265	9.92155	1.50852e-07	0.000328883
CCL26	7	1.13723	2.19959	9.00923	9.77615	1.7978e-07	0.000335958
MGP	12	-1.34069	-2.53272	9.14586	-9.43814	2.72442e-07	0.000445476
PLAC8	4	1.62373	3.08171	8.89003	9.25275	3.43863e-07	0.000499786
CLDN1	3	1.15519	2.22714	8.73549	8.96995	4.93835e-07	0.000645986
IGFL3	19	1.14066	2.20483	8.0057	8.85061	5.76787e-07	0.000685905
A2M	12	-1.79045	-3.45922	9.01645	-8.32766	1.16011e-06	0.00126462
BTBD2	19	-1.0592	-2.08378	10.9769	-8.2165	1.35125e-06	0.00135414
SCARNA11	12	0.953073	1.93599	8.86632	8.10898	1.56818e-06	0.00135414
COL22A1	8	-1.36233	-2.57099	10.5746	-8.07012	1.65544e-06	0.00135414
C17orf97	17	-1.12095	-2.1749	8.26591	-8.06974	1.65631e-06	0.00135414
IGFBP5	2	-1.39538	-2.63058	12.3528	-8.02168	1.77148e-06	0.0013631
MMP9	20	-0.977071	-1.96847	9.40403	-7.94377	1.97654e-06	0.00140036
C7orf10	7	1.30048	2.4631	9.86056	7.92347	2.03401e-06	0.00140036
SRGN	10	1.04356	2.06131	7.93778	7.80868	2.39413e-06	0.00156588
EPAS1	2	0.888169	1.85083	8.67332	7.34265	4.7186e-06	0.00267485
COL6A3	2	-1.14404	-2.21	11.3605	-7.34068	4.73246e-06	0.00267485
KRT81	12	1.50933	2.84677	12.1782	7.30596	4.98332e-06	0.00267485
FXYD6	11	-0.902404	-1.86918	9.72826	-7.29817	5.04151e-06	0.00267485
SFTA1P	10	1.28349	2.43427	9.49385	7.28885	5.11208e-06	0.00267485
PRB1	12	-0.833057	-1.78146	7.57174	-7.16424	6.16289e-06	0.00310064
C1orf54	1	0.820982	1.76661	8.52144	7.08607	6.93674e-06	0.00336072
TCTEX1D2	3	-0.889292	-1.85227	10.477	-6.98329	8.11405e-06	0.00370806
TPM2	9	0.843107	1.79391	8.25349	6.97477	8.2206e-06	0.00370806
SLN	11	0.890137	1.85335	11.2111	6.95119	8.52355e-06	0.00371655
DGKA	12	0.825439	1.77207	7.84092	6.89131	9.34704e-06	0.00382603
CD68	17	0.824258	1.77062	8.5495	6.89044	9.3596e-06	0.00382603
MYL1	2	0.846701	1.79838	7.17761	6.77274	1.12355e-05	0.00433359
C6orf15	6	-1.79395	-3.46763	11.2112	-6.77113	1.12638e-05	0.00433359
TSPYL2	X	0.829214	1.77672	8.9548	6.59049	1.49637e-05	0.00559258
EBI3	19	0.779962	1.71709	8.08061	6.51862	1.67746e-05	0.00600043
RENBP	X	0.876845	1.83635	9.09539	6.4964	1.73801e-05	0.00600043
RASL11B	4	-0.868083	-1.82524	11.2608	-6.48251	1.77701e-05	0.00600043
SBSN	19	0.795593	1.73579	6.89209	6.43365	1.92176e-05	0.00600043
SERPINB7	18	0.956619	1.94076	8.71212	6.41245	1.98837e-05	0.00600043
CDKN1B	12	-0.7597	-1.69314	10.1822	-6.40749	2.0043e-05	0.00600043
IL7R	5	1.05872	2.08308	9.46228	6.40741	2.00456e-05	0.00600043
KRTAP2-3	17	0.832059	1.78022	8.46259	6.39689	2.03883e-05	0.00600043
ZNF362	1	-0.804727	-1.74681	9.81042	-6.39132	2.05721e-05	0.00600043
GATS	7	-0.761713	-1.6955	8.49134	-6.38921	2.06421e-05	0.00600043
TTYH1	19	-0.969262	-1.95784	10.5451	-6.33944	2.23703e-05	0.00636144
QPRT	16	0.725627	1.65362	11.4314	6.23967	2.631e-05	0.00732257
LINC00312	3	-0.728798	-1.65726	8.95444	-6.21158	2.75459e-05	0.00750684
CASP1	11	0.754579	1.68714	7.01837	6.14893	3.05288e-05	0.00814995
VEGFC	4	0.714917	1.64139	8.95478	6.12663	3.16707e-05	0.00827018
SCG5	15	1.07045	2.10009	9.33807	6.11576	3.22436e-05	0.00827018
GABRR1	6	-1.09263	-2.13263	7.44464	-6.05361	3.57347e-05	0.00898935
ALDH6A1	14	-0.863501	-1.81945	9.96795	-6.03244	3.70128e-05	0.00906696
ACP5	19	0.736629	1.66628	6.62152	6.02571	3.74295e-05	0.00906696
PDLIM7	5	0.80025	1.7414	11.3779	6.01345	3.82005e-05	0.00908547
BDNF	11	0.716143	1.64278	8.06937	5.98707	3.99164e-05	0.00932405
CYP24A1	20	0.710513	1.63639	7.33397	5.95368	4.22059e-05	0.00943246
GPR19	12	-0.712729	-1.6389	8.89737	-5.95366	4.22076e-05	0.00943246
CD70	19	0.886162	1.84825	9.86612	5.94891	4.25438e-05	0.00943246
CKMT1A	15	0.725609	1.6536	7.053	5.9138	4.51217e-05	0.00977062
COL8A1	3	-0.761087	-1.69477	10.7905	-5.90801	4.55629e-05	0.00977062
GDF15	19	1.02562	2.03584	7.81625	5.83375	5.16316e-05	0.0108934
SH3RF2	5	0.777557	1.71423	8.79715	5.81665	5.31458e-05	0.0110349
CHRNA9	4	0.752059	1.68419	6.67644	5.77202	5.73215e-05	0.0116312
PCDH7	4	0.759394	1.69278	8.943	5.76716	5.77959e-05	0.0116312
VAMP5	2	0.660939	1.58111	9.40906	5.69976	6.48261e-05	0.0128483
C7orf41	7	-0.901742	-1.86832	9.89964	-5.6864	6.63231e-05	0.0129489
RPS29	14	0.738165	1.66805	9.79828	5.64144	7.16329e-05	0.0137799
SOX2	3	-0.913648	-1.8838	9.30231	-5.62918	7.31557e-05	0.0138688
TFF2	21	0.645483	1.56426	8.38618	5.57284	8.06075e-05	0.0150632
TMEM184A	7	0.654329	1.57388	7.19023	5.5618	8.21571e-05	0.0151106
SMPDL3B	1	0.755993	1.68879	8.2075	5.5547	8.31712e-05	0.0151106
CLSTN2	3	-0.677053	-1.59887	7.91982	-5.53318	8.63251e-05	0.0152687
ICAM2	17	0.672904	1.59428	7.84935	5.53284	8.6376e-05	0.0152687
CLIC3	9	0.861297	1.81667	8.29562	5.51072	8.975e-05	0.0156536
TMPRSS3	21	0.729334	1.65787	8.01789	5.4673	9.67812e-05	0.0166345
CAV2	7	0.810833	1.75422	9.04861	5.46059	9.79176e-05	0.0166345
PCOLCE2	3	0.65573	1.57541	11.1719	5.43957	0.000101571	0.0170339
LPL	8	-0.725022	-1.65293	8.53681	-5.43155	0.000103002	0.0170553
PDGFRA	4	-0.899726	-1.86571	9.40547	-5.39519	0.000109759	0.0179469
SSPN	12	-0.689601	-1.61284	8.20852	-5.37325	0.000114058	0.0184197
LRIG3	12	-0.767918	-1.70281	8.5346	-5.35554	0.000117656	0.0185706
NEFL	8	0.67583	1.59752	8.97813	5.35469	0.000117832	0.0185706
SLC12A8	3	0.93646	1.91383	8.43745	5.32506	0.000124131	0.0193305
SCARB1	12	0.625099	1.54232	10.2955	5.29141	0.000131711	0.0202696
NLGN2	17	-0.766146	-1.70072	9.58041	-5.28155	0.000134024	0.0203856
GSTM1	1	0.721468	1.64886	8.59093	5.25744	0.000139858	0.0210285
SPINK1	5	0.643815	1.56246	6.61948	5.25061	0.000141558	0.0210423
MGST1	12	0.637765	1.55592	9.41686	5.23093	0.000146578	0.0215437
EBF1	5	-0.605841	-1.52187	9.39443	-5.20898	0.000152397	0.0221501
ASIC1	12	-0.854639	-1.80831	10.0813	-5.18614	0.000158709	0.0223301
ATXN1	6	-0.61742	-1.53413	8.57706	-5.18543	0.000158909	0.0223301
GBP2	1	0.601157	1.51693	8.20367	5.18498	0.000159036	0.0223301
COL17A1	10	0.807308	1.74994	8.11306	5.17996	0.000160464	0.0223301
TLCD1	17	0.65069	1.56992	8.66398	5.16466	0.000164893	0.0227049
TSC22D1	13	-0.833122	-1.78154	10.371	-5.15167	0.000168756	0.0228552
IGFBP7	4	-0.754477	-1.68702	10.6181	-5.14275	0.000171459	0.0228552
MARCH4	2	0.688286	1.61137	9.43891	5.14142	0.000171867	0.0228552
TRIB3	20	0.804177	1.74615	10.218	5.13258	0.000174603	0.0228552
TNFRSF19	13	-0.76656	-1.70121	7.89019	-5.1322	0.00017472	0.0228552
MSH2	2	-0.681974	-1.60433	8.5267	-5.12498	0.000176987	0.0229224
DBNDD1	16	-0.65932	-1.57934	10.28	-5.09218	0.00018768	0.0235899
EGR2	10	-0.684241	-1.60686	8.13825	-5.0872	0.000189364	0.0235899
FBXO4	5	-0.601261	-1.51704	7.55607	-5.08625	0.000189684	0.0235899
C19orf33	19	0.760688	1.6943	8.79025	5.08198	0.000191144	0.0235899
XYLB	3	-0.620225	-1.53711	8.6397	-5.07827	0.000192416	0.0235899
MICA	6	0.611958	1.52833	10.7675	5.0767	0.000192961	0.0235899
CAV1	7	0.735407	1.66487	10.2749	5.05527	0.000200525	0.0241117
NHLRC3	13	-0.750263	-1.6821	8.63991	-5.05418	0.000200915	0.0241117
RPS2P32	7	0.596316	1.51185	12.6111	5.03736	0.000207082	0.0243354
NAT16	7	0.617248	1.53395	8.18291	5.03668	0.000207334	0.0243354
HAVCR2	5	0.683087	1.60557	8.0852	5.03394	0.00020836	0.0243354
ISG15	1	0.619451	1.53629	9.89542	5.02505	0.00021172	0.0243712
C1S	12	0.636183	1.55421	7.40911	5.02306	0.000212479	0.0243712
PRSS3P2	7	-1.0146	-2.02034	7.39065	-5.01843	0.000214256	0.0243712
HSPA13	21	-0.581973	-1.4969	9.10666	-5.00757	0.000218491	0.0245173
MMP24	20	0.776195	1.71261	8.10452	5.00554	0.000219289	0.0245173
LY96	8	0.77422	1.71027	10.0212	4.97804	0.000230445	0.0255462
PDE5A	4	0.597745	1.51335	9.03993	4.9694	0.000234069	0.0257298
CCDC85B	11	0.599401	1.51509	8.36157	4.95117	0.000241914	0.0260231
CSRP2	12	-0.752652	-1.68489	12.2664	-4.94596	0.000244202	0.0260231
SYP	X	0.575167	1.48985	6.77266	4.94485	0.000244697	0.0260231
CDKN1A	6	0.603759	1.51967	12.9867	4.94182	0.00024604	0.0260231
AFP	4	0.897973	1.86345	8.66941	4.94038	0.000246684	0.0260231
SERPINA3	14	-0.924615	-1.89818	8.27761	-4.9329	0.000250049	0.0261672
RPL8	8	0.748814	1.68041	9.76656	4.92077	0.000255605	0.0265363
RGS16	1	-1.17936	-2.26476	8.6344	-4.91022	0.000260546	0.0268363
HPSE	4	0.576512	1.49124	8.9838	4.90358	0.000263705	0.0269494
FIBCD1	9	-0.622498	-1.53954	10.1568	-4.8967	0.00026702	0.0270766
RN7SK	6	0.745514	1.67657	10.084	4.89115	0.000269727	0.0271408
PTPRN	2	0.904807	1.87229	9.68473	4.88069	0.000274905	0.0274506
ANTXR1	2	0.679645	1.60175	8.78742	4.87331	0.00027862	0.0276108
C4orf26	4	0.85402	1.80753	7.94294	4.84491	0.00029341	0.0288579
MVP	16	0.562204	1.47652	10.758	4.81431	0.000310258	0.0301332
CSF2	5	0.721242	1.6486	7.99577	4.81303	0.000310984	0.0301332
CCM2L	20	-0.660593	-1.58073	8.30273	-4.79794	0.000319684	0.0307484
RPL17	18	0.589839	1.50508	12.1846	4.7704	0.00033621	0.0321019
SERGEF	11	0.566898	1.48133	9.63483	4.74806	0.000350269	0.0331872
PPARG	3	0.657848	1.57773	8.96588	4.74437	0.00035265	0.0331872
BEX1	X	0.549003	1.46307	13.0238	4.73252	0.000360412	0.0336084
PROCR	20	0.554338	1.46849	9.95475	4.72972	0.000362265	0.0336084
CLIC4	1	-0.592777	-1.50815	10.1024	-4.71273	0.000373764	0.034431
KRT222	17	0.541391	1.45537	8.50238	4.67433	0.000401156	0.0365178
RNA5S9	1	0.632923	1.5507	11.1371	4.67319	0.000402001	0.0365178
SCN1B	19	0.593642	1.50905	8.02253	4.66315	0.000409512	0.0365467
RNASE1	14	0.552463	1.46659	7.54433	4.66241	0.000410071	0.0365467
IL6	7	0.557277	1.47149	7.24867	4.66158	0.0004107	0.0365467
MT1X	16	0.719456	1.64656	10.3166	4.64824	0.00042094	0.0370094
CSMD3	8	0.648402	1.56743	7.19336	4.64745	0.000421557	0.0370094
GAS6	13	-0.689517	-1.61274	8.26101	-4.63868	0.000428448	0.0371051
TIA1	2	-0.585666	-1.50073	9.88785	-4.63638	0.00043027	0.0371051
CDK14	7	-0.544673	-1.45869	9.2714	-4.63527	0.000431158	0.0371051
PHF2P1	13	-0.573181	-1.4878	9.06964	-4.61734	0.000445694	0.0381054
MIMT1	19	-0.592949	-1.50833	7.56803	-4.60786	0.000453587	0.0385284
SIGLEC14	19	0.561608	1.47591	7.29653	4.60196	0.000458574	0.0386052
RPS21	20	0.607238	1.52334	12.4889	4.59982	0.000460394	0.0386052
RGS4	1	0.807586	1.75028	8.8492	4.5961	0.000463577	0.0386246
LAYN	11	0.560058	1.47433	10.8446	4.58717	0.000471319	0.039021
PDGFA	7	-0.711109	-1.63706	9.16187	-4.58172	0.000476108	0.0391696
MYL10	7	-0.58562	-1.50068	8.36439	-4.56205	0.00049382	0.0403729
GPNMB	7	0.552708	1.46684	11.3442	4.55365	0.000501584	0.0407529
LAMA4	6	-0.897036	-1.86224	8.33657	-4.53748	0.000516891	0.0417373
HNRNPA3	2	-0.533714	-1.44765	9.90495	-4.52889	0.000525226	0.0419671
DDR2	1	0.653004	1.57244	8.87287	4.52649	0.000527572	0.0419671
C4orf21	4	-0.562822	-1.47716	9.4692	-4.52467	0.000529362	0.0419671
ETFB	19	0.667116	1.5879	10.9068	4.51359	0.000540405	0.0422822
DIAPH3	13	-0.60699	-1.52308	9.0548	-4.51038	0.000543648	0.0422822
DMBT1	10	-0.856854	-1.81109	7.45114	-4.51023	0.000543801	0.0422822
AGAP1	2	-0.567127	-1.48157	11.1424	-4.50344	0.000550721	0.0422822
CCND2	12	0.527124	1.44105	11.8696	4.50253	0.000551662	0.0422822
WBP11	12	-0.53383	-1.44777	7.62837	-4.50097	0.000553262	0.0422822
PTMA	2	-0.58631	-1.5014	12.4778	-4.49836	0.000555962	0.0422822
FLRT3	20	-0.585183	-1.50023	8.29787	-4.48217	0.000573021	0.0433277
KIAA0226L	13	-0.788875	-1.72773	6.95201	-4.47821	0.000577269	0.043398
IFITM3	11	0.522284	1.43623	11.5618	4.47307	0.000582841	0.0435666
AKR1B10	7	0.612153	1.52854	6.96455	4.46886	0.000587436	0.0436605
PLAC1	X	0.535317	1.44926	7.54395	4.46509	0.00059159	0.0437208
SNAI2	8	0.557223	1.47143	10.5037	4.46063	0.00059654	0.043839
FAM72D	1	-0.528441	-1.44237	10.3282	-4.44889	0.000609782	0.0445618
C12orf39	12	0.679011	1.60104	6.91058	4.42061	0.000642934	0.04646
EVI5L	19	-0.55805	-1.47228	8.9706	-4.41883	0.000645086	0.04646
MFAP5	12	0.576046	1.49076	7.68582	4.41659	0.000647801	0.04646
RRP12	10	0.513961	1.42797	9.28509	4.4127	0.000652539	0.04646
MBNL3	X	-0.735971	-1.66552	7.62072	-4.4119	0.000653516	0.04646
FMNL2	2	-0.871573	-1.82966	7.51892	-4.40591	0.000660901	0.0465834
PCBP2	12	-0.525374	-1.43931	8.07837	-4.40459	0.000662541	0.0465834
G6PD	X	0.663333	1.58374	11.2127	4.39868	0.000669922	0.0465834
GPR87	3	0.561519	1.47582	7.71963	4.39573	0.000673641	0.0465834
PTPRR	12	0.547327	1.46138	7.61603	4.39517	0.000674347	0.0465834
FLOT1	6	0.569322	1.48383	11.2711	4.39338	0.000676619	0.0465834
MYCN	2	-0.735086	-1.6645	8.90561	-4.38645	0.000685477	0.0469462
TMEM255B	13	-0.571554	-1.48612	8.0077	-4.38001	0.00069382	0.0470914
CCDC148	2	0.664175	1.58466	7.35897	4.37926	0.000694797	0.0470914
PELI1	2	-0.600023	-1.51574	8.60309	-4.37316	0.000702807	0.0472948
IL32	16	0.812239	1.75593	8.74997	4.37148	0.000705029	0.0472948
RNU12	22	0.664716	1.58526	6.8466	4.35065	0.000733185	0.0486193
DHFR	5	-0.527361	-1.44129	8.12185	-4.35016	0.000733861	0.0486193
PABPC1	8	-0.673037	-1.59443	12.4972	-4.34867	0.000735924	0.0486193
SLC2A12	6	-0.561762	-1.47607	9.52546	-4.34307	0.000743724	0.0488877
TNC	9	-0.552803	-1.46693	10.722	-4.32567	0.000768488	0.0502629
SNORD16	15	0.546159	1.46019	10.251	4.31729	0.000780718	0.0505906
F2RL2	5	0.514945	1.42894	9.87508	4.31694	0.000781232	0.0505906
SYTL3	6	0.532431	1.44636	9.01469	4.31277	0.000787406	0.0507392
H2AFY2	10	-0.526873	-1.4408	11.9051	-4.30791	0.00079466	0.0509556
PAMR1	11	0.61582	1.53243	7.48088	4.30401	0.000800523	0.0510048
PKIA	8	-0.51983	-1.43379	9.70422	-4.30116	0.000804836	0.0510048
PCYOX1L	5	-0.510331	-1.42438	7.92815	-4.29651	0.000811923	0.0510048
GKAP1	9	-0.51553	-1.42952	8.1395	-4.29525	0.000813858	0.0510048
SDC3	1	0.503576	1.41772	7.20079	4.29456	0.000814923	0.0510048
IGFBP4	17	0.525531	1.43946	7.34077	4.29128	0.000819985	0.0510772
SLC7A10	19	0.595585	1.51109	7.44386	4.28394	0.00083142	0.0515441
IFI44L	1	0.543174	1.45717	8.25217	4.26944	0.000854522	0.0525473
TSPAN10	17	0.521425	1.43537	8.69252	4.26875	0.000855636	0.0525473
TBC1D2	9	0.533037	1.44697	8.6965	4.25786	0.000873429	0.0533893
EMP3	19	0.561207	1.4755	13.2631	4.24782	0.000890181	0.0534624
FAM149B1	10	-0.531476	-1.44541	9.22816	-4.24413	0.000896406	0.0534624
IQCK	16	-0.497454	-1.41172	7.98221	-4.24281	0.00089866	0.0534624
SP3	2	-0.505253	-1.41937	9.86924	-4.2421	0.000899853	0.0534624
TSPO	22	0.502568	1.41673	11.0665	4.2405	0.000902599	0.0534624
SNRPG	2	-0.54466	-1.45868	9.22385	-4.23815	0.000906617	0.0534624
CTLA4	2	-0.98125	-1.97417	7.45903	-4.23481	0.000912366	0.0534624
CNTNAP1	17	0.843954	1.79496	9.4785	4.22916	0.000922186	0.0534624
INHBE	12	0.739016	1.66904	7.76273	4.22767	0.000924787	0.0534624
CDK6	7	-0.509956	-1.42401	11.1238	-4.22525	0.000929035	0.0534624
DDT	22	0.497254	1.41152	13.4172	4.22406	0.000931138	0.0534624
GABRG2	5	-0.53686	-1.45081	7.75001	-4.21888	0.000940312	0.0534624
CLSTN3	12	0.525319	1.43925	7.70525	4.21805	0.000941803	0.0534624
ARHGDIB	12	0.817758	1.76266	8.79213	4.21701	0.000943659	0.0534624
FLJ42627	16	0.531768	1.4457	8.5822	4.21646	0.000944636	0.0534624
BACE2	21	-0.517634	-1.43161	9.07271	-4.21515	0.000946985	0.0534624
KIAA1324	1	0.565827	1.48024	9.02807	4.21465	0.000947891	0.0534624
TPRG1L	1	0.492152	1.40654	10.1212	4.21434	0.000948443	0.0534624
MAP2K2	19	0.598031	1.51365	10.7422	4.21221	0.000952278	0.0534624
FAM198B	4	0.53432	1.44826	9.90244	4.20369	0.000967792	0.0540207
FARP1	13	-0.523721	-1.43766	8.78545	-4.20222	0.000970481	0.0540207
CNPY4	7	-0.603855	-1.51977	10.8325	-4.19463	0.000984568	0.0541634
SLITRK6	13	-0.75166	-1.68373	7.12134	-4.19452	0.000984775	0.0541634
NR1D2	3	-0.504909	-1.41903	9.3547	-4.19239	0.000988757	0.0541634
MGC4294	20	-0.692785	-1.6164	11.3827	-4.19194	0.000989608	0.0541634
CD34	1	-0.66932	-1.59032	8.84308	-4.17378	0.00102432	0.05583
GABRB3	15	0.500427	1.41463	8.49225	4.1671	0.00103741	0.0563083
SLC43A3	11	0.496773	1.41105	9.54654	4.15465	0.00106223	0.0574176
NDRG1	8	-0.491251	-1.40566	11.0803	-4.13942	0.00109345	0.0585133
ITGB3	17	-0.668749	-1.58969	7.35904	-4.13934	0.00109363	0.0585133
BEX2	X	0.489722	1.40417	9.91798	4.13574	0.00110114	0.0585133
ARHGAP28	18	-0.600347	-1.51608	9.04849	-4.1356	0.00110143	0.0585133
LUM	12	0.50398	1.41812	10.5991	4.13363	0.00110558	0.0585133
THAP10	15	-0.482164	-1.39684	9.17174	-4.12984	0.00111358	0.0585133
HMGCS2	1	0.481337	1.39604	6.67875	4.12973	0.00111381	0.0585133
GREB1	2	0.494614	1.40894	7.33284	4.12187	0.00113061	0.0591583
KHDC1L	6	0.514053	1.42806	7.10703	4.11309	0.00114967	0.0594258
TSPAN5	4	0.497185	1.41146	11.0727	4.11251	0.00115095	0.0594258
FST	5	0.527596	1.44153	11.4818	4.11162	0.00115289	0.0594258
KLK6	19	-0.495908	-1.41021	7.69559	-4.11116	0.0011539	0.0594258
GSTO2	10	0.507429	1.42151	9.5872	4.10174	0.00117481	0.0600354
RPL13	16	0.600503	1.51625	8.07181	4.09952	0.00117978	0.0600354
ZNF581	19	0.512432	1.42645	10.5094	4.09488	0.00119027	0.0600354
TMEM205	19	0.502688	1.41685	10.1698	4.09442	0.00119133	0.0600354
IL13RA2	X	0.684773	1.60745	6.84045	4.0939	0.0011925	0.0600354
RAC2	22	0.521659	1.43561	10.4191	4.09241	0.00119589	0.0600354
C5orf46	5	-0.541724	-1.45571	11.8231	-4.09155	0.00119786	0.0600354
SOD2	6	0.627222	1.54459	8.54985	4.08349	0.00121642	0.0607326
TULP3	12	-0.492924	-1.40729	8.51097	-4.07535	0.00123546	0.061449
L3HYPDH	14	-0.471324	-1.38638	9.8825	-4.06735	0.00125447	0.0618034
VPS8	3	0.477561	1.39239	9.44797	4.06685	0.00125567	0.0618034
PTPRM	18	0.576801	1.49154	9.69464	4.0664	0.00125676	0.0618034
MIS18BP1	14	-0.477051	-1.3919	11.2032	-4.05586	0.00128232	0.0627997
KIAA1210	X	-0.8048	-1.7469	9.08052	-4.05353	0.00128803	0.0627997
PPM1H	12	-0.658693	-1.57865	8.16866	-4.05215	0.00129142	0.0627997
UNC45A	15	0.570054	1.48458	9.99025	4.04607	0.00130653	0.0632991
TP53I3	2	0.506257	1.42036	11.4198	4.03217	0.00134172	0.0647641
OSCAR	19	0.511694	1.42572	7.37728	4.02994	0.00134745	0.0648015
METTL21B	12	-0.48782	-1.40232	10.0517	-4.02417	0.00136239	0.0652801
SKA2	17	-0.488738	-1.40322	11.6936	-4.01954	0.00137453	0.0653902
EIF6	20	0.505966	1.42007	11.2693	4.01948	0.00137469	0.0653902
ZNF250	8	-0.480912	-1.39563	8.46993	-4.01451	0.00138781	0.0657752
C7orf55	7	0.487508	1.40202	10.2768	4.00821	0.00140467	0.066248
CSGALNACT1	8	-0.60665	-1.52272	7.40403	-4.0053	0.00141251	0.066248
KCNK10	14	-0.602194	-1.51802	7.33764	-4.00513	0.00141298	0.066248
GABARAPL2	16	-0.513168	-1.42718	9.06591	-3.9975	0.00143377	0.0669825
NCAM1	11	-0.471454	-1.38651	10.7653	-3.99095	0.00145188	0.0673526
SLC14A1	18	-0.670486	-1.59161	7.38337	-3.99091	0.00145199	0.0673526
SIPA1L3	19	0.466467	1.38172	7.68132	3.98346	0.00147287	0.06808
PAPSS2	10	0.488979	1.40345	9.62683	3.97657	0.00149245	0.0687419
SLCO2A1	3	-0.692839	-1.61646	9.41275	-3.97114	0.00150808	0.068996
ZNF296	19	0.50875	1.42282	8.06892	3.97099	0.00150851	0.068996
IFI30	19	0.471586	1.38663	8.65475	3.96178	0.00153539	0.0698445
PRKCE	2	0.516752	1.43073	8.00032	3.95991	0.00154089	0.0698445
SDHC	1	0.540884	1.45486	10.0531	3.95822	0.00154589	0.0698445
MN1	22	-0.647276	-1.56621	11.3107	-3.95737	0.00154842	0.0698445
ITGAX	16	0.468953	1.3841	7.0331	3.95478	0.00155615	0.069952
SLCO3A1	15	-0.554377	-1.46853	8.37929	-3.95128	0.00156663	0.0700247
BHLHB9	X	-0.471667	-1.38671	8.76422	-3.94986	0.00157091	0.0700247
RSPO3	6	0.66126	1.58146	6.9878	3.94761	0.00157769	0.0700247
RPS15	19	0.506159	1.42026	9.36374	3.94598	0.00158266	0.0700247
NDC80	18	-0.486288	-1.40084	11.7639	-3.94487	0.00158603	0.0700247
KCNIP1	5	-0.484222	-1.39883	6.79532	-3.9436	0.00158989	0.0700247
TRNP1	1	0.489058	1.40353	9.51524	3.94115	0.0015974	0.0701196
KIAA0947	5	-0.523772	-1.43771	9.7161	-3.9374	0.00160896	0.0703905
ECH1	19	0.493846	1.40819	11.1855	3.9283	0.00163732	0.0710649
IGF2BP3	7	0.530858	1.44479	8.52689	3.92702	0.00164134	0.0710649
GFOD1	6	0.472704	1.38771	8.34395	3.92459	0.00164902	0.0710649
UBE2G2	21	-0.459178	-1.37476	8.79163	-3.92408	0.00165065	0.0710649
SCN2A	2	0.475805	1.39069	7.96278	3.92237	0.00165607	0.0710649
SHISA2	13	-0.887796	-1.85035	9.57209	-3.92209	0.00165697	0.0710649
SOBP	6	-0.458526	-1.37414	7.84749	-3.9201	0.00166331	0.0711038
SERPINE2	2	-0.509758	-1.42381	13.9016	-3.91787	0.00167045	0.0711763
CDC7	1	-0.485925	-1.40048	10.0973	-3.91602	0.0016764	0.0711981
GGCT	7	-0.554239	-1.46839	10.6931	-3.91237	0.00168821	0.0713903
ZC3H12A	1	0.492538	1.40692	7.90064	3.91124	0.00169188	0.0713903
TENM4	11	-0.692963	-1.6166	8.38733	-3.90958	0.0016973	0.0713903
TCFL5	20	-0.515503	-1.42949	9.48779	-3.90693	0.00170595	0.0715242
LOX	5	0.589305	1.50452	10.8479	3.90294	0.00171909	0.0718447
SOX6	11	-0.630597	-1.54821	7.07472	-3.89894	0.00173239	0.0721702
LRIG1	3	-0.715779	-1.64237	10.0541	-3.89528	0.00174462	0.0724487
TRIM22	11	0.503389	1.41754	7.79519	3.88507	0.00177924	0.0736528
LAMB3	1	0.472211	1.38723	10.687	3.88063	0.00179448	0.0740494
RNF41	12	0.509813	1.42387	8.63151	3.87865	0.00180135	0.0740989
AGA	4	-0.473954	-1.38891	9.12357	-3.87258	0.00182252	0.0747349
SLC30A9	4	-0.477207	-1.39205	10.888	-3.86771	0.00183969	0.0750341
SYBU	8	0.453115	1.36899	7.32555	3.86726	0.00184129	0.0750341
PLEKHB2	2	0.479252	1.39402	9.90331	3.85626	0.00188072	0.0764026
MYL2	12	0.51024	1.42429	7.82294	3.84478	0.00192281	0.077768
FDXR	17	0.452586	1.36849	7.00341	3.84386	0.00192622	0.077768
HMGB1	13	-0.491292	-1.4057	9.24953	-3.84166	0.0019344	0.0778581
BCL9	1	-0.463491	-1.37887	10.2566	-3.83724	0.00195094	0.078283
ZNF853	7	-0.460207	-1.37574	8.19026	-3.82711	0.00198943	0.0794403
ZNF483	9	-0.466501	-1.38175	10.461	-3.82334	0.00200397	0.0794403
SLC12A5	20	-0.457245	-1.37292	7.24601	-3.8227	0.00200643	0.0794403
HMGN3	6	-0.461966	-1.37742	8.10234	-3.82223	0.00200824	0.0794403
STXBP2	19	0.486673	1.40121	9.05182	3.82163	0.00201058	0.0794403
GPX1	3	0.446665	1.36289	11.8792	3.81997	0.00201701	0.0794403
LOC727924	15	-0.463252	-1.37865	10.0315	-3.81862	0.00202229	0.0794403
CTSL2	9	-0.500332	-1.41454	11.8156	-3.81489	0.00203688	0.0797736
ASAP2	2	-0.485458	-1.40003	8.95709	-3.80214	0.00208764	0.08124
RAB8B	15	-0.483699	-1.39832	11.2574	-3.80131	0.00209098	0.08124
ACOT11	1	0.466336	1.3816	8.15997	3.80082	0.00209295	0.08124
TSPAN3	15	-0.439127	-1.35578	10.9998	-3.78422	0.00216116	0.0836395
ATP5I	4	0.452346	1.36826	9.52969	3.78166	0.00217186	0.0838058
RAD51AP1	12	-0.452425	-1.36834	11.3486	-3.77769	0.00218858	0.0840175
NAALAD2	11	0.458078	1.37371	8.40965	3.77366	0.00220568	0.0840175
SWI5	9	0.437162	1.35394	11.1134	3.77362	0.00220588	0.0840175
ARSI	5	0.453692	1.36954	6.78011	3.77314	0.00220793	0.0840175
FAM102B	1	-0.490937	-1.40536	9.8335	-3.77278	0.00220947	0.0840175
C1orf86	1	-0.437393	-1.35416	9.11303	-3.76892	0.00222598	0.0843133
IL17D	13	-0.561998	-1.47631	8.31406	-3.76796	0.00223014	0.0843133
NEU1	6	0.490054	1.4045	10.62	3.76436	0.0022457	0.0844154
SARS	1	0.525193	1.43913	10.8818	3.76403	0.00224713	0.0844154
CHN1	2	0.443607	1.36	9.27674	3.7624	0.0022542	0.0844154
FRS3	6	-0.570856	-1.4854	9.27927	-3.76138	0.00225865	0.0844154
XPC	3	-0.435125	-1.35203	11.0454	-3.75948	0.00226699	0.0844859
GADD45A	1	0.436281	1.35311	10.5542	3.75387	0.00229169	0.0851638
ROR1	1	-0.616577	-1.53323	9.43837	-3.75088	0.00230501	0.0852446
DUSP1	5	0.547187	1.46123	11.371	3.7488	0.00231428	0.0852446
AOX1	2	0.712089	1.63817	9.57675	3.74855	0.00231538	0.0852446
BEGAIN	14	0.472614	1.38762	8.18533	3.74608	0.00232647	0.0852446
TSPAN6	X	-0.447612	-1.36378	9.28682	-3.74427	0.00233467	0.0852446
DANCR	4	-0.433678	-1.35067	12.2441	-3.74374	0.00233706	0.0852446
AIDA	1	-0.45336	-1.36923	8.77367	-3.7432	0.00233949	0.0852446
GBAS	7	-0.55024	-1.46433	10.3104	-3.74164	0.00234655	0.0852643
S100A4	1	0.504166	1.4183	8.82809	3.73227	0.00238949	0.086447
ZAK	2	0.54258	1.45657	10.2325	3.73166	0.00239231	0.086447
MIR1282	15	1.02961	2.04147	6.98572	3.72448	0.00242578	0.0871552
ZNF114	19	0.43905	1.35571	7.58039	3.72355	0.00243017	0.0871552
SORCS2	4	-0.762919	-1.69692	7.44931	-3.72318	0.0024319	0.0871552
TTC12	11	-0.465465	-1.38076	8.21634	-3.71808	0.00245602	0.0877791
PNPO	17	0.437316	1.35408	11.4435	3.71661	0.00246302	0.0877897
ADAMTS6	5	-0.474802	-1.38973	9.64617	-3.70406	0.00252361	0.0897042
GMPPA	2	0.471751	1.38679	10.4961	3.7024	0.00253174	0.0897042
CST5	20	-0.767938	-1.70283	7.59978	-3.70126	0.00253731	0.0897042
GBA	1	0.434521	1.35146	10.3248	3.69633	0.00256168	0.0903218
CD33	19	0.464896	1.38022	7.81424	3.69308	0.00257786	0.0906477
LINC00476	9	-0.493808	-1.40816	7.0606	-3.68774	0.00260465	0.0913442
NUF2	1	-0.471081	-1.38615	10.1643	-3.67928	0.0026477	0.0926059
SPRYD4	12	0.446678	1.3629	9.11837	3.66805	0.00270602	0.0943931
FUT8	14	-0.491075	-1.40549	10.4307	-3.66644	0.00271443	0.0944113
NIPAL4	5	0.436593	1.3534	7.51664	3.66498	0.00272215	0.0944113
GAS7	17	-0.562213	-1.47653	7.92924	-3.66273	0.00273406	0.0944113
FAP	2	0.426155	1.34365	8.29551	3.66247	0.00273541	0.0944113
ARL6IP1	16	-0.495987	-1.41029	8.49623	-3.66	0.00274858	0.0946162
BCL2L11	2	-0.47372	-1.38869	7.79852	-3.65827	0.00275781	0.0946847
RTN2	19	0.442663	1.35911	8.0512	3.65499	0.00277542	0.0948031
MEIS1	2	-0.462989	-1.37839	8.79903	-3.65361	0.00278283	0.0948031
BCAS2	1	-0.448881	-1.36498	8.32585	-3.65358	0.002783	0.0948031
TM4SF1	3	-0.514502	-1.4285	12.4543	-3.65213	0.00279082	0.0948226
ADPRHL1	13	-0.437627	-1.35437	7.55614	-3.6491	0.00280727	0.0951175
HES6	2	-0.470982	-1.38605	8.77324	-3.64732	0.00281697	0.0951175
GTF2H4	6	0.479071	1.39385	10.2014	3.64653	0.00282131	0.0951175
MUC4	3	0.467112	1.38234	8.38143	3.6426	0.0028429	0.0955989
GNG11	7	0.458561	1.37417	10.3674	3.64054	0.00285427	0.095671
ISCU	12	0.469855	1.38497	9.09815	3.63772	0.00286995	0.095671
RGMA	15	-0.538477	-1.45244	10.7568	-3.63748	0.00287131	0.095671
ALG1L	3	0.435651	1.35252	7.06858	3.63694	0.0028743	0.095671
SRPRB	3	0.43308	1.35011	10.5263	3.63079	0.00290882	0.0965745
CGN	1	0.530422	1.44435	8.37777	3.62814	0.00292384	0.0967653
PROS1	3	0.49232	1.40671	9.81416	3.62716	0.00292937	0.0967653
GJA1	6	-0.445291	-1.36159	10.8077	-3.62502	0.00294158	0.0969239
KRT6B	12	-0.617135	-1.53383	6.83945	-3.62191	0.00295941	0.0969263
SEMA4D	9	-0.47452	-1.38946	9.38995	-3.61996	0.00297059	0.0969263
RERG	12	-0.463896	-1.37926	9.40963	-3.61844	0.00297937	0.0969263
AGPAT9	4	0.421588	1.3394	9.52747	3.61766	0.00298389	0.0969263
PLEKHF2	8	-0.423437	-1.34112	7.68702	-3.61623	0.00299223	0.0969263
GPC2	7	0.513527	1.42754	9.05185	3.61621	0.00299234	0.0969263
SMARCA5	4	-0.495767	-1.41007	10.2465	-3.616	0.00299352	0.0969263
SYTL4	X	-0.434152	-1.35112	9.19583	-3.61168	0.00301874	0.0975015
NPL	1	-0.498778	-1.41302	8.55936	-3.60745	0.00304363	0.0980249
PCGF2	17	-0.485776	-1.40034	9.82987	-3.60639	0.00304993	0.0980249
LEPREL1	3	0.421381	1.33921	10.6296	3.60488	0.00305888	0.0980714
SNORA24	4	0.421221	1.33906	9.80759	3.59956	0.00309064	0.0984901
PRIM1	12	-0.45324	-1.36911	11.437	-3.59854	0.0030968	0.0984901
PDCD2L	19	0.489356	1.40382	9.00044	3.59814	0.00309917	0.0984901
ARPP19	15	-0.455242	-1.37101	10.5707	-3.59766	0.00310208	0.0984901
LYPLAL1	1	0.4257	1.34322	9.28699	3.59642	0.00310958	0.0984901
ZNF608	5	-0.483092	-1.39774	9.29056	-3.5926	0.00313274	0.0989839
NUDT10	X	-0.422931	-1.34065	8.95956	-3.58901	0.00315463	0.0992274
HRK	12	0.431759	1.34888	9.04171	3.58731	0.00316508	0.0992274
MRPL2	6	0.493302	1.40766	9.60209	3.58651	0.00317	0.0992274
FABP7	6	-0.433809	-1.3508	7.1377	-3.58624	0.00317168	0.0992274
MRPS21	1	0.447492	1.36367	10.2771	3.58515	0.00317837	0.0992274
FAM183A	1	-0.491548	-1.40595	7.03317	-3.57497	0.00324188	0.100567
ADAP2	17	0.427496	1.3449	7.10295	3.57488	0.00324247	0.100567
ITPA	20	0.43912	1.35578	9.61461	3.57458	0.00324434	0.100567
METTL16	17	0.437365	1.35413	7.7465	3.57265	0.00325652	0.100704
LOC100288911	2	0.429597	1.34686	9.71786	3.57145	0.00326415	0.100704
SLC36A4	11	-0.444282	-1.36064	8.4908	-3.56301	0.00331816	0.101409
DHDH	19	0.433243	1.35026	8.54423	3.56161	0.00332716	0.101409
RAB15	14	-0.430363	-1.34757	10.542	-3.56145	0.0033282	0.101409
SNORA6	3	0.427347	1.34476	8.72902	3.56104	0.0033309	0.101409
PBX1	1	0.419542	1.3375	8.20574	3.56102	0.00333098	0.101409
ROGDI	16	0.453923	1.36976	8.24282	3.55939	0.00334157	0.101409
EXOSC4	8	0.420382	1.33828	10.1752	3.55855	0.00334702	0.101409
CHRNA1	2	-0.680289	-1.60246	7.13261	-3.55824	0.00334905	0.101409
MYL9	20	0.812149	1.75583	8.7287	3.55022	0.00340168	0.102672
APOLD1	12	-0.487847	-1.40235	7.14919	-3.5495	0.00340643	0.102672
TUSC3	8	-0.485631	-1.4002	9.07019	-3.54055	0.00346627	0.103983
SMIM4	3	0.416524	1.33471	10.9903	3.53669	0.00349241	0.103983
FOLR1	11	0.642842	1.5614	8.46728	3.53571	0.00349906	0.103983
BMPR2	2	-0.506175	-1.42028	9.33204	-3.53504	0.00350364	0.103983
C5orf34	5	-0.409009	-1.32777	8.28786	-3.53432	0.00350851	0.103983
AK4	1	0.420148	1.33806	10.4486	3.53253	0.00352077	0.103983
EYA1	8	-0.416779	-1.33494	8.47134	-3.53213	0.0035235	0.103983
FAM110D	1	0.433252	1.35027	8.52939	3.53207	0.00352388	0.103983
PCBP4	3	0.457537	1.3732	10.9011	3.53154	0.00352753	0.103983
FAM83H	8	0.493473	1.40783	9.19298	3.53121	0.0035298	0.103983
C2orf69	2	-0.506098	-1.4202	8.24185	-3.52937	0.00354246	0.103983
HLA-DPA1	6	0.426786	1.34424	6.71062	3.52896	0.00354531	0.103983
AMOT	X	-0.408264	-1.32709	9.77308	-3.5273	0.00355677	0.104085
TMEM209	7	-0.470379	-1.38547	9.86557	-3.52224	0.00359193	0.10488
EEF1B2	2	0.461749	1.37721	11.1076	3.51876	0.00361637	0.105358
SESN2	1	0.637545	1.55568	7.75015	3.51611	0.00363506	0.105667
C1orf85	1	0.410141	1.32882	9.91879	3.51133	0.00366904	0.106418
C11orf48	11	0.498491	1.41273	10.7942	3.50988	0.0036794	0.106483
STYXL1	7	0.46715	1.38238	10.0286	3.50668	0.00370239	0.106789
LOC100505715	19	0.932147	1.90811	11.2411	3.50507	0.00371398	0.106789
C17orf82	17	0.411155	1.32975	7.95046	3.50501	0.00371447	0.106789
C14orf37	14	-0.438169	-1.35488	8.26652	-3.50313	0.00372805	0.106814
CMBL	5	0.467388	1.3826	10.0578	3.5019	0.00373698	0.106814
DLL3	19	0.441126	1.35766	9.4532	3.50147	0.00374009	0.106814
DENND2A	7	-0.484825	-1.39942	7.5512	-3.49988	0.00375173	0.106814
CCDC109B	4	-0.445765	-1.36204	11.608	-3.49927	0.00375618	0.106814
PPARGC1A	4	-0.666073	-1.58675	7.81578	-3.49691	0.00377346	0.107073
CRNDE	16	-0.503925	-1.41807	8.28337	-3.49183	0.003811	0.107904
AASS	7	-0.435353	-1.35224	8.14141	-3.49027	0.00382257	0.107998
BAMBI	10	-0.468953	-1.3841	10.6542	-3.48916	0.00383082	0.107998
RFTN1	3	0.432406	1.34948	11.173	3.47718	0.00392123	0.110163
PHTF2	7	-0.447294	-1.36348	7.78669	-3.47669	0.00392499	0.110163
LETM2	8	0.435769	1.35263	8.01237	3.47506	0.00393749	0.110163
NUPR1	16	0.785206	1.72334	8.65915	3.4735	0.00394943	0.110163
KIAA0195	17	0.444603	1.36094	9.0512	3.47346	0.00394973	0.110163
EGR1	5	-0.431576	-1.34871	12.4923	-3.46953	0.00398006	0.110773
CYTL1	4	-0.478465	-1.39326	11.0606	-3.46643	0.00400416	0.110867
WDR44	X	-0.405196	-1.32427	7.39503	-3.4659	0.00400832	0.110867
LOC644172	17	0.427852	1.34523	7.26037	3.46574	0.00400958	0.110867
JUP	17	0.431196	1.34835	8.6835	3.46421	0.00402155	0.110867
UQCRFS1	19	-0.465715	-1.381	9.41772	-3.46367	0.00402582	0.110867
SNORA12	10	0.420278	1.33819	10.0887	3.46115	0.00404557	0.111177
GABARAPL1	12	0.41854	1.33657	10.6492	3.45658	0.00408176	0.111936
YEATS4	12	-0.437067	-1.35385	9.87045	-3.45317	0.00410895	0.112271
AGBL5	2	-0.402208	-1.32153	9.09474	-3.4529	0.00411113	0.112271
CDH12	5	-0.485336	-1.39991	8.60419	-3.44563	0.0041698	0.113636
SFPQ	1	-0.435766	-1.35263	9.97639	-3.44346	0.00418742	0.113752
SULT1A2	16	0.404033	1.3232	8.49962	3.44297	0.00419145	0.113752
HDDC3	15	0.445375	1.36167	9.39483	3.43923	0.0042221	0.114087
TRAM2	6	-0.425547	-1.34308	10.7991	-3.43796	0.00423254	0.114087
ARHGAP33	19	-0.715707	-1.64229	9.26653	-3.43754	0.00423605	0.114087
METRN	16	0.425737	1.34326	8.38512	3.43722	0.00423868	0.114087
CKB	14	0.424425	1.34204	9.81348	3.42929	0.00430464	0.115624
PRSS3	9	-0.553416	-1.46756	7.13811	-3.42562	0.00433555	0.116088
STIM2	4	-0.401155	-1.32056	7.88357	-3.42514	0.00433965	0.116088
VIP	6	-0.519476	-1.43343	7.72761	-3.42358	0.00435286	0.116204
DLL1	6	-0.419616	-1.33757	7.38983	-3.4225	0.00436199	0.11621
LAMTOR4	7	0.475213	1.39012	11.2822	3.41929	0.00438941	0.1163
RNY1	7	-0.401448	-1.32083	7.21033	-3.41722	0.00440711	0.1163
OTUD1	10	-0.42097	-1.33883	7.91126	-3.41649	0.00441342	0.1163
CA12	15	0.614378	1.5309	9.72071	3.41505	0.00442579	0.1163
ZWILCH	15	-0.433481	-1.35049	9.23836	-3.41351	0.00443913	0.1163
REEP1	2	-0.402057	-1.32139	7.03033	-3.41277	0.00444553	0.1163
SNORD57	20	0.39997	1.31948	7.577	3.41272	0.00444593	0.1163
LOC644936	5	-0.438718	-1.3554	11.6412	-3.41263	0.00444674	0.1163
ACAA1	3	0.403135	1.32238	9.37458	3.41193	0.00445286	0.1163
MTBP	8	-0.408934	-1.3277	8.18016	-3.41099	0.004461	0.1163
KRT8	12	0.488661	1.40314	9.91483	3.41074	0.00446315	0.1163
SELRC1	1	0.428421	1.34576	8.95639	3.40801	0.00448701	0.116689
CTSL1	9	0.52305	1.43699	8.61397	3.40479	0.00451521	0.117189
RHBDF2	17	0.40047	1.31994	9.14284	3.40377	0.00452422	0.117191
EVA1A	2	0.483001	1.39765	9.87501	3.40198	0.00454003	0.117283
PPIG	2	-0.432014	-1.34912	7.69426	-3.40134	0.0045457	0.117283
GCNT1	9	-0.425225	-1.34278	8.97044	-3.39818	0.00457377	0.117774
LMCD1	3	-0.576015	-1.49073	12.2586	-3.39697	0.00458455	0.11782
CXXC5	5	-0.406199	-1.32519	11.5853	-3.39508	0.00460152	0.117891
CYGB	17	0.401922	1.32127	6.9756	3.39466	0.00460533	0.117891
SKA3	13	-0.410618	-1.32926	9.38154	-3.39246	0.00462513	0.117898
UCP2	11	0.624035	1.54118	9.96725	3.39147	0.00463404	0.117898
YRDC	1	0.411644	1.3302	10.9826	3.39026	0.00464499	0.117898
LCLAT1	2	-0.406752	-1.3257	10.9576	-3.38972	0.00464984	0.117898
NFYA	6	-0.432776	-1.34983	8.8544	-3.38963	0.00465066	0.117898
RAPGEF5	7	-0.435925	-1.35278	7.28146	-3.38787	0.00466669	0.118075
ANO1	11	-0.402134	-1.32146	7.63312	-3.38156	0.0047244	0.119305
RHOBTB3	5	0.567814	1.48228	12.3556	3.37767	0.00476044	0.119518
NLGN4X	X	-0.431766	-1.34888	10.3552	-3.37663	0.0047701	0.119518
PAM	5	-0.421222	-1.33906	12.7218	-3.37544	0.00478111	0.119518
LAMB2	3	0.417879	1.33596	9.92184	3.3754	0.00478149	0.119518
ATP5D	19	0.447391	1.36357	8.75552	3.37487	0.00478651	0.119518
ZFP64	20	0.392454	1.31262	8.43927	3.3735	0.0047993	0.119518
AKR1C2	10	0.732304	1.66129	6.75837	3.37323	0.00480176	0.119518
IL24	1	0.401458	1.32084	7.59069	3.37279	0.00480595	0.119518
IGFBP6	12	0.402553	1.32184	9.87783	3.371	0.00482277	0.119709
RPL29	3	0.39835	1.318	9.26192	3.36819	0.0048492	0.119795
GDF11	12	-0.398718	-1.31834	10.903	-3.36795	0.00485155	0.119795
RAB27B	18	0.41846	1.3365	7.28057	3.36575	0.00487239	0.119795
FDX1L	19	0.411108	1.32971	8.89212	3.36558	0.00487399	0.119795
SCARNA16	17	0.401448	1.32083	8.18915	3.36511	0.00487849	0.119795
SNORA9	7	0.391542	1.31179	6.88746	3.36442	0.00488505	0.119795
EML1	14	-0.392282	-1.31247	7.63448	-3.36386	0.00489035	0.119795
HPCAL1	2	0.422441	1.34019	11.5132	3.36254	0.00490299	0.11988
C1orf50	1	0.434667	1.3516	10.251	3.36108	0.00491694	0.119997
KIF11	10	-0.458619	-1.37423	10.6315	-3.36011	0.00492626	0.120001
NPTX2	7	-0.453467	-1.36933	7.21221	-3.35232	0.00500172	0.121344
ZNF679	7	-0.648902	-1.56797	7.8135	-3.35228	0.0050021	0.121344
CLCNKA	1	0.407546	1.32643	6.80101	3.35155	0.00500924	0.121344
TXNRD1	12	0.444605	1.36094	10.7312	3.35016	0.00502282	0.121448
UQCR10	22	0.562342	1.47666	10.5905	3.34705	0.00505335	0.121961
LTBR	12	0.435156	1.35206	10.6255	3.34374	0.00508611	0.122526
VAT1	17	0.438493	1.35519	11.4472	3.3298	0.0052263	0.125413
TOP1MT	8	0.456225	1.37195	9.36993	3.32877	0.00523686	0.125413
PDS5B	13	-0.442045	-1.35853	8.02509	-3.32761	0.00524871	0.125413
SLC35B4	7	-0.430416	-1.34762	7.58613	-3.32737	0.00525118	0.125413
C15orf59	15	0.388994	1.30948	7.72065	3.3271	0.00525392	0.125413
LINC00116	2	0.401633	1.321	10.9808	3.32593	0.00526595	0.125471
KHDRBS3	8	-0.6788	-1.60081	10.7673	-3.32393	0.00528646	0.125731
PHYH	10	0.402174	1.3215	9.01907	3.32279	0.00529824	0.125783
NDUFA3	19	0.392821	1.31296	12.2508	3.31871	0.0053406	0.125966
SPOCD1	1	0.419604	1.33756	8.04767	3.31789	0.00534913	0.125966
CDS1	4	0.400356	1.31983	7.77793	3.3178	0.00535013	0.125966
FAH	15	0.499832	1.41405	9.95419	3.31776	0.00535055	0.125966
H2AFV	7	-0.387363	-1.308	8.75624	-3.31607	0.00536824	0.125966
SLC50A1	1	0.406459	1.32543	10.1653	3.31592	0.00536976	0.125966
NR2F2	15	-0.463021	-1.37843	10.1052	-3.3155	0.00537417	0.125966
H3F3B	17	-0.424907	-1.34249	11.6968	-3.31466	0.00538298	0.125966
PHF1	6	0.469892	1.38501	9.27273	3.3083	0.00545017	0.127104
DKFZp451A211	13	0.405706	1.32474	6.70667	3.30822	0.00545107	0.127104
NECAP2	1	0.402448	1.32175	9.55637	3.30726	0.00546128	0.127116
USP48	1	-0.437361	-1.35413	7.90918	-3.30547	0.00548043	0.127335
TBC1D17	19	0.427932	1.3453	7.91392	3.30043	0.00553457	0.128299
MORC2-AS1	22	-0.384525	-1.30543	8.34513	-3.29811	0.00555963	0.128299
RHOU	1	-0.38707	-1.30773	8.96156	-3.29729	0.00556857	0.128299
GPBP1L1	1	-0.463504	-1.37889	8.89015	-3.29618	0.00558059	0.128299
SLC25A1	22	0.394519	1.3145	11.0613	3.29567	0.00558617	0.128299
RABGEF1	7	-0.404294	-1.32344	7.90677	-3.29509	0.00559251	0.128299
NFIA	1	-0.430258	-1.34747	9.32375	-3.29406	0.00560378	0.128299
HMMR	5	-0.430869	-1.34805	10.5341	-3.29355	0.00560932	0.128299
TMEM41A	3	0.433495	1.3505	9.14278	3.29347	0.00561018	0.128299
ENG	9	0.439655	1.35628	8.07943	3.29167	0.00563	0.128391
CA13	8	0.388437	1.30897	8.08056	3.28935	0.00565555	0.128391
LINC00857	10	0.411381	1.32996	10.0945	3.28883	0.00566122	0.128391
RND3	2	0.391488	1.31175	10.6113	3.28759	0.00567499	0.128391
MMAB	12	0.39001	1.3104	8.30491	3.28724	0.00567887	0.128391
ENPP2	8	0.408372	1.32719	7.5443	3.287	0.00568153	0.128391
MT2A	16	0.395893	1.31576	13.2065	3.28641	0.005688	0.128391
WHSC1	4	-0.385697	-1.30649	7.62236	-3.28599	0.00569274	0.128391
TMCO3	13	0.381266	1.30248	10.7127	3.28465	0.0057076	0.128504
SLC48A1	12	0.462813	1.37823	8.28966	3.28004	0.00575924	0.129211
KLRG1	12	-0.380042	-1.30138	7.37893	-3.27985	0.0057614	0.129211
CHPF	2	0.47186	1.3869	10.0571	3.27902	0.00577073	0.129211
CCL24	7	-0.462048	-1.3775	6.78693	-3.27745	0.00578838	0.129211
NCOA6	20	-0.381531	-1.30272	10.9499	-3.27732	0.00578989	0.129211
SEMA6A	5	-0.42143	-1.33925	8.39647	-3.27658	0.00579827	0.129211
C19orf10	19	0.4328	1.34985	10.8899	3.27505	0.00581561	0.129378
SERPINB8	18	0.449505	1.36557	8.87663	3.27204	0.00584985	0.129862
CCDC104	2	-0.448417	-1.36454	7.72068	-3.27139	0.00585724	0.129862
COMMD6	13	0.402026	1.32136	12.5151	3.2648	0.00593312	0.131067
SNORA67	17	0.436961	1.35375	9.72356	3.26464	0.00593492	0.131067
FRG2B	10	-0.487449	-1.40196	6.28847	-3.26406	0.00594164	0.131067
CFD	19	0.462442	1.37787	9.04719	3.26173	0.00596869	0.131442
CADM2	3	0.384011	1.30496	6.99351	3.25838	0.00600789	0.132083
SP110	2	0.430696	1.34788	9.60927	3.25624	0.00603304	0.132116
YWHAG	7	-0.398188	-1.31785	10.2321	-3.25589	0.00603712	0.132116
HECA	6	-0.430256	-1.34747	8.67531	-3.25567	0.00603973	0.132116
TP53INP2	20	0.381236	1.30246	9.22583	3.25419	0.0060572	0.132198
CD164	6	-0.485189	-1.39977	9.03706	-3.25337	0.00606688	0.132198
GHDC	17	0.388098	1.30867	9.08788	3.2522	0.00608077	0.132198
MNS1	15	-0.511108	-1.42514	8.99715	-3.25173	0.00608634	0.132198
OGDH	7	0.404552	1.32368	9.50096	3.25093	0.00609588	0.132198
APOA1BP	1	0.379207	1.30063	12.1231	3.24954	0.00611238	0.132198
UBL7	15	0.4185	1.33654	8.12169	3.24796	0.00613125	0.132198
SCO2	22	0.476242	1.39112	10.0938	3.24634	0.0061507	0.132198
NDUFA13	19	0.410489	1.32914	10.4433	3.2447	0.00617046	0.132198
SNORD89	2	0.426431	1.3439	7.9978	3.24433	0.00617493	0.132198
ZMYND11	10	-0.386846	-1.30753	10.848	-3.24422	0.00617619	0.132198
C6orf226	6	0.377891	1.29944	8.60599	3.244	0.00617884	0.132198
SLC35D2	9	0.384402	1.30532	8.66864	3.24363	0.00618333	0.132198
COA3	17	0.394051	1.31408	12.1229	3.2435	0.00618492	0.132198
RAB7B	1	0.377419	1.29902	7.85436	3.24235	0.00619884	0.132211
SLC24A3	20	-0.418919	-1.33693	7.22665	-3.24177	0.00620577	0.132211
CEBPD	8	0.476459	1.39132	9.21269	3.23878	0.00624211	0.132549
ESCO2	8	-0.433456	-1.35046	7.96659	-3.23868	0.00624332	0.132549
ALDH3B1	11	0.469109	1.38425	9.17952	3.23797	0.00625203	0.132549
POLQ	3	-0.459268	-1.37484	10.4931	-3.23641	0.00627105	0.132571
DNAJC12	10	0.417269	1.3354	7.96421	3.23622	0.00627335	0.132571
SAV1	14	-0.406377	-1.32535	9.29683	-3.23359	0.00630571	0.132992
LEPREL2	12	0.380969	1.30222	10.2288	3.23295	0.0063136	0.132992
DDX41	5	0.388379	1.30892	8.66791	3.23007	0.00634922	0.133021
SRSF11	1	-0.382376	-1.30349	9.74627	-3.22945	0.00635679	0.133021
NTN4	12	0.426851	1.3443	8.33576	3.2281	0.00637357	0.133021
CSMD2	1	-0.464894	-1.38022	8.07039	-3.22711	0.00638591	0.133021
SNORA26	4	-0.378794	-1.30025	8.73302	-3.22612	0.00639832	0.133021
KCNC4	1	0.440425	1.357	7.30598	3.22589	0.00640123	0.133021
TPD52L1	6	0.398755	1.31837	8.54516	3.22574	0.00640307	0.133021
PLCB2	15	0.410943	1.32955	8.08705	3.22439	0.00641996	0.133021
PRSS2	7	-0.457667	-1.37332	7.34369	-3.22428	0.00642126	0.133021
MEF2D	1	-0.37927	-1.30068	8.52145	-3.2229	0.00643868	0.133021
UHMK1	1	-0.401805	-1.32116	11.6616	-3.22285	0.00643926	0.133021
PTMS	12	0.425751	1.34327	11.615	3.22236	0.00644543	0.133021
TRMT1	19	0.384046	1.305	9.65002	3.22222	0.00644718	0.133021
ALPL	1	-0.477088	-1.39193	8.62882	-3.22088	0.00646407	0.133063
SMOC1	14	-0.99727	-1.99622	8.73763	-3.21987	0.00647679	0.133063
HNRNPU	1	-0.390332	-1.3107	10.4592	-3.21964	0.0064797	0.133063
EXTL3	8	0.400759	1.3202	9.9655	3.21854	0.00649366	0.133084
GLT8D1	3	-0.38353	-1.30453	8.82635	-3.21719	0.0065108	0.133084
MIB2	1	0.389859	1.31027	8.14619	3.21589	0.00652733	0.133084
C1orf174	1	-0.390576	-1.31092	10.7194	-3.21566	0.00653022	0.133084
TAP1	6	0.376047	1.29778	10.6346	3.21435	0.00654695	0.133084
C21orf58	21	-0.382592	-1.30368	8.95085	-3.21404	0.00655088	0.133084
PRKDC	8	-0.418895	-1.3369	9.59015	-3.21396	0.00655194	0.133084
EXOC3	5	0.380154	1.30148	9.50811	3.21291	0.00656545	0.133151
GTPBP8	3	0.413492	1.33191	10.5558	3.21128	0.00658635	0.133245
SEPT7	7	-0.419464	-1.33743	10.8682	-3.20972	0.00660634	0.133245
DRAM1	12	0.400249	1.31974	8.96334	3.20901	0.00661559	0.133245
C9orf116	9	0.380493	1.30179	8.93047	3.20883	0.00661788	0.133245
ZNF704	8	-0.381477	-1.30267	8.49987	-3.20674	0.00664499	0.133245
AFF3	2	-0.470386	-1.38548	9.1613	-3.20646	0.00664852	0.133245
LEMD1	1	-0.472339	-1.38736	7.88601	-3.2064	0.00664938	0.133245
CHDH	3	-0.393287	-1.31338	7.44178	-3.20623	0.00665156	0.133245
ZFAS1	20	0.400419	1.31989	11.9015	3.20329	0.00668985	0.133585
FOSL1	11	0.403907	1.32309	8.91791	3.20217	0.00670452	0.133585
TMEM170B	6	-0.406259	-1.32524	7.32359	-3.20196	0.0067072	0.133585
SAMD3	6	-0.390338	-1.3107	6.79744	-3.2018	0.00670936	0.133585
SGSH	17	0.400189	1.31968	9.53129	3.19963	0.0067378	0.13386
MYO7A	11	0.389712	1.31013	7.12576	3.19913	0.00674434	0.13386
MT1A	16	0.376072	1.2978	12.9544	3.19841	0.00675389	0.13386
MAD1L1	7	0.427266	1.34468	9.71221	3.1956	0.00679102	0.134352
OCLN	5	-0.392025	-1.31223	9.11169	-3.19498	0.00679924	0.134352
ZNF658	9	-0.381108	-1.30234	8.01337	-3.19389	0.0068137	0.134434
GRINA	8	0.436893	1.35369	11.1565	3.1906	0.00685759	0.134932
ELAC1	18	-0.400019	-1.31953	6.98696	-3.19045	0.00685955	0.134932
FAM108B1	9	-0.479732	-1.39448	8.99175	-3.18937	0.00687401	0.135004
SIL1	5	0.384214	1.30515	9.7528	3.18788	0.00689402	0.135004
NRG1	8	0.379791	1.30115	7.63274	3.18745	0.00689992	0.135004
AKR1C3	10	0.473756	1.38872	11.3041	3.18603	0.00691897	0.135004
BTBD3	20	-0.410202	-1.32887	10.2193	-3.18506	0.00693217	0.135004
MT1IP	16	0.379199	1.30062	9.71197	3.18495	0.00693364	0.135004
PCK2	14	0.403548	1.32276	10.11	3.18481	0.00693546	0.135004
SLC26A2	5	-0.500203	-1.41441	8.87358	-3.18337	0.00695501	0.135127
PNCK	X	0.46497	1.38029	9.26197	3.18195	0.00697435	0.135127
KCTD8	4	0.417474	1.33559	7.69073	3.18156	0.00697969	0.135127
ECHDC1	6	-0.392996	-1.31312	9.31229	-3.18131	0.00698307	0.135127
CAPSL	5	0.527389	1.44132	7.82835	3.17932	0.00701018	0.135451
MAN1C1	1	-0.461151	-1.37664	7.63935	-3.17583	0.00705818	0.135943
JAM2	21	-0.368827	-1.2913	9.34365	-3.17538	0.00706429	0.135943
HCG27	6	-0.368226	-1.29076	7.09331	-3.17334	0.00709255	0.135943
CPSF6	12	-0.403561	-1.32277	7.62893	-3.17287	0.00709897	0.135943
DPYSL3	5	-0.547599	-1.46165	11.8483	-3.17271	0.00710128	0.135943
TFPT	19	0.373055	1.29509	9.43385	3.17195	0.00711179	0.135943
LSM6	4	-0.437634	-1.35438	8.7437	-3.17121	0.00712199	0.135943
SNORD13	8	0.376569	1.29825	8.42544	3.17008	0.00713778	0.135943
KCNQ3	8	0.40282	1.32209	7.94122	3.16941	0.0071471	0.135943
TTK	6	-0.417671	-1.33577	10.8482	-3.16927	0.00714906	0.135943
DYSF	2	0.504675	1.4188	9.181	3.16896	0.0071534	0.135943
CFH	1	0.381165	1.30239	8.23371	3.16751	0.00717371	0.135943
EDEM2	20	0.373871	1.29582	10.0164	3.16583	0.00719723	0.135943
C1QTNF1	17	-0.625378	-1.54261	7.77024	-3.16513	0.00720707	0.135943
ACAD8	11	-0.37849	-1.29998	7.46963	-3.16459	0.00721458	0.135943
RBM47	4	0.375055	1.29689	8.18212	3.16426	0.00721924	0.135943
YAP1	11	-0.507611	-1.42169	10.8495	-3.16413	0.00722111	0.135943
VCX	X	-0.367763	-1.29035	7.14574	-3.16388	0.00722467	0.135943
RPL6	12	0.491896	1.40629	10.5975	3.16328	0.0072331	0.135943
CCNB1	5	-0.369152	-1.29159	10.7284	-3.16043	0.00727343	0.136505
STOM	9	0.406075	1.32508	8.66449	3.15656	0.00732863	0.137344
PARPBP	12	-0.374749	-1.29661	10.5778	-3.15274	0.00738341	0.138172
PLCH1	3	-0.794373	-1.73432	8.14364	-3.15114	0.00740653	0.138407
DOK4	16	0.370255	1.29258	8.79696	3.14981	0.00742577	0.138568
SNORA2B	12	0.371914	1.29407	7.72255	3.14841	0.00744608	0.138749
BEAN1	16	-0.392126	-1.31233	7.57203	-3.14582	0.00748375	0.139253
DGUOK	2	0.365076	1.28795	12.7946	3.14254	0.00753177	0.139706
LRRC58	3	-0.373825	-1.29578	10.4563	-3.14222	0.00753654	0.139706
CDC5L	6	-0.464896	-1.38022	10.2939	-3.14172	0.00754394	0.139706
TUBB4A	19	0.402831	1.3221	8.83276	3.14125	0.00755082	0.139706
TRPC4AP	20	0.368279	1.29081	10.2974	3.13962	0.00757489	0.139954
SFXN4	10	0.419455	1.33742	10.1012	3.13708	0.00761252	0.140399
SYCE1L	16	-0.381823	-1.30299	7.63296	-3.13654	0.00762047	0.140399
PLAUR	19	0.487458	1.40197	9.44936	3.13374	0.00766234	0.140885
PLA2G4C	19	0.369779	1.29215	7.54657	3.13319	0.00767048	0.140885
CFHR1	1	0.432932	1.34997	6.84037	3.13254	0.00768018	0.140885
MLKL	16	0.369365	1.29178	9.27239	3.13121	0.00770019	0.140885
CRTAC1	10	-0.56175	-1.47606	6.56942	-3.1307	0.00770791	0.140885
CADM3	1	0.41312	1.33156	8.81432	3.13024	0.00771482	0.140885
PMPCA	9	0.375773	1.29753	10.232	3.12906	0.00773257	0.140885
CLEC11A	19	0.365226	1.28808	11.0711	3.12903	0.00773301	0.140885
DPP3	11	0.385187	1.30603	8.44619	3.1277	0.00775316	0.141056
PSG4	19	-0.434517	-1.35146	8.62081	-3.12657	0.0077702	0.141169
WDR1	4	0.413663	1.33206	8.55781	3.12555	0.00778568	0.141175
CDH11	16	-0.405433	-1.32449	10.753	-3.12375	0.00781301	0.141175
KDM3A	2	-0.376364	-1.29807	8.94992	-3.12331	0.00781986	0.141175
CEP57L1	6	-0.382645	-1.30373	7.07041	-3.12313	0.0078225	0.141175
INTS8	8	-0.428017	-1.34538	9.45278	-3.123	0.00782446	0.141175
CKAP2	13	-0.443639	-1.36003	10.2315	-3.12214	0.00783758	0.141217
LRRFIP1	2	-0.398784	-1.3184	11.0341	-3.12094	0.00785604	0.141355
MRPL28	16	0.380485	1.30178	9.1843	3.11977	0.00787394	0.141482
DNAJC10	2	-0.413568	-1.33198	8.58315	-3.11799	0.00790135	0.14178
FAM229B	6	-0.403491	-1.3227	7.46776	-3.11446	0.00795589	0.142563
KCTD9	8	-0.37401	-1.29595	8.86794	-3.11375	0.00796698	0.142566
RLTPR	16	0.371134	1.29337	7.24118	3.11084	0.00801228	0.143011
SMTN	22	0.440372	1.35695	10.1446	3.11075	0.00801369	0.143011
ATP6V1E2	2	-0.361566	-1.28482	9.0681	-3.10674	0.00807664	0.143848
SOX2-OT	3	-0.43865	-1.35534	6.80151	-3.10637	0.00808257	0.143848
ELL2	5	0.374524	1.29641	9.09672	3.10468	0.00810926	0.144123
NUP54	4	-0.44294	-1.35937	9.87965	-3.10399	0.0081201	0.144123
DENND6A	3	-0.469404	-1.38454	9.79893	-3.10164	0.00815741	0.144575
NAMPT	7	0.36202	1.28522	8.33273	3.101	0.00816764	0.144575
CDC42EP1	22	0.362842	1.28596	7.83823	3.0976	0.00822195	0.144895
TUBA4A	2	-0.365023	-1.2879	9.94232	-3.09743	0.00822464	0.144895
GNGT2	17	0.408377	1.32719	7.97314	3.09736	0.00822579	0.144895
ARL14	3	0.362216	1.2854	7.76218	3.09578	0.00825117	0.144895
RHOQ	2	-0.368948	-1.29141	11.4857	-3.0954	0.00825729	0.144895
GMNN	6	-0.40061	-1.32007	10.738	-3.0952	0.00826052	0.144895
PARM1	4	-0.416466	-1.33465	8.89901	-3.09477	0.00826751	0.144895
LRRC29	16	0.390448	1.3108	7.38463	3.09435	0.00827432	0.144895
ORAOV1	11	0.37037	1.29268	9.16503	3.09032	0.00833955	0.145842
NLRP5	19	0.359406	1.2829	7.91023	3.08886	0.00836338	0.145864
PRKD2	19	0.373016	1.29506	9.05976	3.08822	0.0083737	0.145864
CTDSPL2	15	-0.360289	-1.28368	9.46808	-3.088	0.00837733	0.145864
P2RX7	12	-0.388626	-1.30915	7.33774	-3.08751	0.00838543	0.145864
SVIL	10	-0.419445	-1.33741	11.5669	-3.08673	0.00839819	0.145892
NDUFA9	12	0.374606	1.29649	11.7729	3.0843	0.00843806	0.146328
ADAM15	1	0.383289	1.30431	9.6528	3.08384	0.00844565	0.146328
SYTL2	11	0.385896	1.30667	10.9932	3.0823	0.00847103	0.146573
FAM132A	1	0.357034	1.28079	7.38923	3.07906	0.0085247	0.147307
CCT8	21	-0.435112	-1.35202	9.19061	-3.07474	0.00859675	0.147643
MAD2L1	4	-0.408889	-1.32766	10.0786	-3.07393	0.00861031	0.147643
CDA	1	0.407103	1.32602	7.5041	3.07339	0.00861945	0.147643
FGF2	4	0.361716	1.28495	7.96544	3.07289	0.00862787	0.147643
VTRNA1-1	5	0.367527	1.29014	7.20078	3.07198	0.00864314	0.147643
APRT	16	0.363403	1.28646	9.89257	3.07189	0.00864465	0.147643
TNFRSF11B	8	-0.764407	-1.69867	9.7729	-3.07045	0.00866907	0.147643
ST6GALNAC4	9	0.38886	1.30936	9.41747	3.07041	0.00866975	0.147643
SHMT1	17	-0.391955	-1.31217	10.0571	-3.06957	0.00868385	0.147643
FAM222A	12	-0.416715	-1.33488	7.57993	-3.06921	0.00868995	0.147643
COL9A2	1	-0.382474	-1.30358	9.9657	-3.0688	0.00869687	0.147643
CPOX	3	-0.387368	-1.30801	10.4633	-3.06858	0.00870073	0.147643
CHAC1	15	0.441575	1.35809	6.70234	3.06828	0.00870571	0.147643
SCARB2	4	-0.368729	-1.29122	12.0247	-3.06795	0.00871143	0.147643
LOC100506290	14	0.484182	1.39879	7.2104	3.06734	0.00872166	0.147643
DUSP14	17	0.37095	1.2932	11.6492	3.06716	0.00872474	0.147643
TSPAN4	11	0.389222	1.30969	11.4033	3.06374	0.00878315	0.14844
OGDHL	10	0.355456	1.27939	9.4525	3.05986	0.00884994	0.149075
TMEM106C	12	-0.366934	-1.28961	12.3546	-3.05933	0.00885904	0.149075
DEK	6	-0.366241	-1.28899	11.9331	-3.05918	0.00886156	0.149075
SMIM1	1	0.391128	1.31142	8.57566	3.05878	0.00886856	0.149075
HELLS	10	-0.371543	-1.29374	9.03683	-3.05825	0.0088777	0.149075
CTDSP1	2	-0.472271	-1.38729	10.6268	-3.05673	0.00890402	0.149325
LOC645638	17	0.779692	1.71676	9.93301	3.0547	0.00893934	0.149725
KIF15	3	-0.434707	-1.35164	10.1225	-3.052	0.00898658	0.150021
BAX	19	0.464741	1.38007	7.99787	3.05176	0.00899077	0.150021
DLGAP5	14	-0.389679	-1.3101	12.2638	-3.05172	0.00899141	0.150021
VAC14	16	0.378848	1.3003	8.78064	3.05074	0.00900855	0.150116
HLA-E	6	0.357558	1.28126	10.5924	3.04882	0.00904246	0.150212
CDH15	16	0.402093	1.32142	7.88161	3.04871	0.00904427	0.150212
RAB2A	8	-0.357613	-1.2813	8.39383	-3.04846	0.0090488	0.150212
WIPF1	2	-0.457224	-1.3729	7.67731	-3.04661	0.00908149	0.150564
CCNH	5	0.35861	1.28219	8.92378	3.0433	0.00914012	0.151344
RAB11FIP4	17	-0.602696	-1.51855	7.7546	-3.04148	0.00917276	0.151352
SP4	7	-0.380728	-1.302	9.2558	-3.04103	0.00918065	0.151352
LINC00667	18	-0.395817	-1.31569	8.64831	-3.04042	0.00919161	0.151352
CRLF1	19	-0.373818	-1.29578	8.08485	-3.03996	0.00919995	0.151352
HPS4	22	-0.435807	-1.35267	10.0845	-3.03985	0.00920183	0.151352
CCNG2	4	-0.381824	-1.30299	9.64305	-3.0394	0.00921002	0.151352
AUTS2	7	-0.368349	-1.29088	10.9542	-3.03667	0.00925913	0.151968
CCDC137	17	0.351672	1.27604	8.14719	3.03492	0.00929073	0.152107
BCL2L1	20	0.400173	1.31967	8.56164	3.03491	0.00929086	0.152107
KLHL13	X	-0.387411	-1.30804	7.71484	-3.03377	0.0093116	0.152256
OAF	11	0.372652	1.29473	10.0187	3.02921	0.00939467	0.153221
CAPG	2	0.356981	1.28074	7.99323	3.02826	0.00941198	0.153221
H19	11	-0.362392	-1.28556	8.1558	-3.02802	0.0094165	0.153221
RBBP7	X	-0.43424	-1.3512	11.0526	-3.02797	0.00941742	0.153221
TSPAN8	12	0.415435	1.3337	6.91682	3.02604	0.00945281	0.153605
RRM2B	8	0.393053	1.31317	9.82695	3.02484	0.00947501	0.153639
PIWIL2	8	0.388435	1.30897	6.67911	3.02405	0.00948951	0.153639
FAM86DP	3	-0.38912	-1.30959	8.20739	-3.02402	0.00949013	0.153639
LOC440993	3	-0.374843	-1.2967	8.30167	-3.02158	0.00953543	0.153976
LIMCH1	4	0.357736	1.28141	10.843	3.02082	0.00954956	0.153976
TICRR	15	-0.355482	-1.27941	8.94985	-3.02062	0.00955314	0.153976
SCARNA8	9	0.365845	1.28864	7.86198	3.02036	0.00955802	0.153976
CMPK1	1	-0.420569	-1.33846	10.6805	-3.01942	0.00957557	0.154069
PDPK1	16	-0.355305	-1.27926	8.51219	-3.01759	0.00960974	0.15439
RNF145	5	-0.359707	-1.28317	8.08235	-3.01704	0.00962003	0.15439
PARP3	3	0.393401	1.31349	10.5153	3.01646	0.00963095	0.15439
UHRF1	19	-0.398753	-1.31837	12.2054	-3.01416	0.00967429	0.154895
TMPO-AS1	12	-0.355858	-1.27975	6.97204	-3.00979	0.00975693	0.156027
HSPD1	2	-0.359583	-1.28305	9.39004	-3.00695	0.00981103	0.156539
ID3	1	0.402198	1.32152	11.867	3.00597	0.00982973	0.156539
RDH11	14	-0.372424	-1.29453	12.9946	-3.00502	0.00984805	0.156539
DNPH1	6	0.357505	1.28121	9.65377	3.00424	0.00986298	0.156539
ZNF681	19	-0.407923	-1.32677	6.70264	-3.00389	0.00986966	0.156539
SLC44A3	1	0.382656	1.30374	8.56109	3.00357	0.00987591	0.156539
ANAPC15	11	0.530106	1.44404	9.78101	3.00314	0.00988407	0.156539
LUC7L3	17	-0.374752	-1.29662	9.61239	-3.00311	0.00988465	0.156539
SMARCB1	22	0.491432	1.40584	10.0689	3.00218	0.00990272	0.156635
ANKRD36C	2	-0.37572	-1.29749	8.95573	-2.99985	0.00994761	0.157016
AKR1B1	7	0.352002	1.27633	12.4122	2.99943	0.00995574	0.157016
DTL	1	-0.428623	-1.34595	9.66843	-2.99803	0.00998296	0.157016
BID	22	0.395961	1.31582	8.03484	2.99785	0.0099866	0.157016
PRDX5	11	0.45294	1.36883	12.0837	2.99783	0.0099868	0.157016
ARL4C	2	-0.49873	-1.41297	8.79392	-2.99638	0.0100152	0.157273
PKP4	2	-0.355347	-1.27929	7.65107	-2.99392	0.0100633	0.157839
GABBR2	9	-0.445181	-1.36148	6.99931	-2.99094	0.0101218	0.158567
ZNF404	19	0.482875	1.39753	8.94888	2.98989	0.0101425	0.158618
TNFSF9	19	0.352587	1.27685	8.43294	2.98919	0.0101563	0.158618
MEX3C	18	-0.444519	-1.36086	10.4853	-2.98893	0.0101615	0.158618
PKIB	6	-0.371912	-1.29407	11.1808	-2.98789	0.0101821	0.158751
JMY	5	-0.388788	-1.30929	7.18546	-2.98702	0.0101993	0.158759
LIN7B	19	0.384341	1.30526	7.65144	2.98625	0.0102146	0.158759
ROBO1	3	-0.377725	-1.29929	8.68594	-2.98603	0.010219	0.158759
EDA2R	X	0.347825	1.27264	7.47794	2.98456	0.0102482	0.159012
LINC00263	10	0.358017	1.28166	8.00844	2.98399	0.0102596	0.159012
ZDHHC15	X	-0.374671	-1.29654	7.1334	-2.97996	0.0103405	0.160075
HIATL2	9	-0.376428	-1.29812	12.2569	-2.97864	0.010367	0.160257
GOSR2	17	0.372603	1.29469	9.77526	2.97788	0.0103824	0.160257
ABI3	17	0.3624	1.28556	8.13016	2.97756	0.010389	0.160257
LAT	16	0.351959	1.27629	8.6551	2.97455	0.01045	0.160853
CAPZB	1	0.355906	1.27979	11.1403	2.97444	0.0104522	0.160853
SLC7A11	4	0.415782	1.33402	8.49444	2.97301	0.0104814	0.161113
AHI1	6	-0.354736	-1.27875	8.48259	-2.97141	0.0105141	0.161426
TRIO	5	-0.353227	-1.27741	9.07205	-2.97	0.010543	0.161507
FABP5P3	7	-0.451491	-1.36745	10.4889	-2.96995	0.0105441	0.161507
SMC2	9	-0.358083	-1.28172	10.0319	-2.96874	0.0105689	0.161698
GLIPR1	12	0.372199	1.29432	8.43773	2.96713	0.0106021	0.162016
CTSB	8	0.391362	1.31163	11.9896	2.96642	0.0106167	0.16205
UQCC	20	0.409982	1.32867	8.59417	2.96351	0.0106771	0.162779
SLC2A6	9	0.364718	1.28763	9.68187	2.96292	0.0106893	0.162779
PERP	6	-0.383938	-1.3049	9.4185	-2.96177	0.0107132	0.162953
ITGA1	5	-0.409547	-1.32827	6.64683	-2.96004	0.0107494	0.163173
CENPQ	6	-0.372776	-1.29484	9.14879	-2.95975	0.0107555	0.163173
SOAT2	12	-0.36712	-1.28978	6.8249	-2.95903	0.0107705	0.163173
SYT3	19	0.344348	1.26958	7.48238	2.95869	0.0107775	0.163173
BLZF1	1	-0.384792	-1.30567	10.0255	-2.95652	0.0108233	0.163225
ACOX2	3	0.540172	1.45415	7.89349	2.95643	0.0108251	0.163225
COTL1	16	0.434362	1.35131	9.31383	2.9561	0.0108321	0.163225
MLF1IP	4	-0.361178	-1.28447	9.74628	-2.95579	0.0108387	0.163225
SRXN1	20	0.409921	1.32861	10.4823	2.95556	0.0108434	0.163225
CENPK	5	-0.362562	-1.28571	10.4209	-2.95468	0.0108621	0.163319
RRP7A	22	0.357785	1.28146	8.33324	2.95201	0.0109187	0.163945
GEMIN6	2	0.355432	1.27937	11.022	2.95124	0.0109349	0.163945
FLJ35282	9	-0.475474	-1.39037	7.31227	-2.95085	0.0109433	0.163945
CCAR1	10	-0.353324	-1.2775	8.06625	-2.95035	0.0109539	0.163945
GNAS	20	-0.345686	-1.27075	7.9907	-2.94951	0.0109718	0.164025
C5	9	-0.35872	-1.28229	7.17345	-2.94868	0.0109897	0.164105
C8orf40	8	-0.395295	-1.31521	10.2071	-2.94774	0.0110096	0.164215
SLC22A15	1	0.343894	1.26918	8.07603	2.94502	0.0110681	0.164292
TTC32	2	-0.346558	-1.27152	9.6328	-2.94497	0.0110693	0.164292
OLFM4	13	-0.42063	-1.33851	6.5161	-2.94475	0.011074	0.164292
PRKRA	2	-0.341405	-1.26699	11.4893	-2.94441	0.0110812	0.164292
TIGD2	4	-0.370899	-1.29316	9.40975	-2.94395	0.0110912	0.164292
TRIM25	17	0.382995	1.30405	8.91221	2.94373	0.0110959	0.164292
APLP2	11	-0.351004	-1.27545	7.67666	-2.94342	0.0111027	0.164292
PIANP	12	0.369509	1.29191	7.31182	2.94235	0.0111257	0.16431
YARS	1	0.380443	1.30174	12.2578	2.9422	0.011129	0.16431
LOC390705	16	-0.363017	-1.28611	7.56496	-2.93923	0.0111934	0.164895
RORB	9	-0.349574	-1.27418	6.95959	-2.93921	0.0111939	0.164895
FAM20C	7	-0.340519	-1.26621	9.61543	-2.93693	0.0112438	0.16525
ZNF302	19	-0.342465	-1.26792	10.8136	-2.93617	0.0112603	0.16525
PODXL2	3	0.358349	1.28196	9.19218	2.93493	0.0112875	0.16525
TERF1	8	-0.345292	-1.27041	7.94365	-2.93437	0.0112999	0.16525
VAT1L	16	-0.355122	-1.27909	8.64413	-2.93426	0.0113022	0.16525
C11orf68	11	0.350237	1.27477	9.497	2.93418	0.011304	0.16525
STAT5A	17	0.344533	1.26974	8.35434	2.93371	0.0113144	0.16525
PAQR7	1	0.377008	1.29865	8.67717	2.9335	0.011319	0.16525
NFIB	9	-0.372898	-1.29495	11.4345	-2.9324	0.0113433	0.16542
NFKBIB	19	0.360824	1.28416	7.63957	2.9305	0.0113853	0.165847
RPL32	3	0.347033	1.27194	8.09635	2.92979	0.0114008	0.165889
CCS	11	0.373358	1.29536	8.22796	2.92902	0.0114179	0.165953
FLNC	7	0.399955	1.31947	8.10968	2.92844	0.011431	0.165958
HAGHL	16	0.378256	1.29977	8.59196	2.92729	0.0114564	0.165974
ATMIN	16	-0.34643	-1.27141	8.87827	-2.92725	0.0114574	0.165974
SRPX	X	-0.424878	-1.34246	13.0641	-2.92546	0.0114973	0.166126
CCDC18	1	-0.356037	-1.27991	7.53083	-2.92485	0.011511	0.166126
TROVE2	1	-0.382335	-1.30345	8.78485	-2.92431	0.011523	0.166126
PSMB2	1	0.433259	1.35028	12.4067	2.92377	0.0115351	0.166126
ZNF521	18	-0.403246	-1.32248	8.08694	-2.92358	0.0115394	0.166126
KCTD3	1	-0.392238	-1.31243	10.9836	-2.92298	0.0115528	0.166126
BTG2	1	0.45107	1.36705	8.44489	2.92252	0.0115633	0.166126
PBX2	6	-0.346171	-1.27118	9.11947	-2.92175	0.0115806	0.166126
OSGIN1	16	0.356132	1.27999	7.83027	2.92167	0.0115822	0.166126
TRAPPC5	19	0.357934	1.28159	10.81	2.9204	0.011611	0.166356
BMP6	6	0.39901	1.3186	7.99295	2.91914	0.0116394	0.166581
C9orf85	9	-0.37408	-1.29601	7.8991	-2.91855	0.0116527	0.16659
FRMD4A	10	-0.46817	-1.38335	8.3774	-2.91681	0.0116923	0.166849
MMP15	16	0.346019	1.27105	7.68667	2.91663	0.0116964	0.166849
GAMT	19	0.366268	1.28901	10.484	2.91428	0.01175	0.166999
MMS22L	6	-0.368873	-1.29134	8.74356	-2.91423	0.011751	0.166999
DHFRL1	3	-0.415452	-1.33372	7.45499	-2.91393	0.011758	0.166999
SNHG15	7	0.348895	1.27358	10.6741	2.91381	0.0117608	0.166999
ATP5SL	19	0.356422	1.28025	11.187	2.91337	0.0117707	0.166999
UBP1	3	-0.389245	-1.30971	11.1027	-2.9093	0.0118643	0.168121
MAP1A	15	0.496317	1.41061	9.46684	2.90881	0.0118755	0.168121
IKBIP	12	0.342857	1.26827	8.22763	2.90654	0.0119281	0.168635
ID1	20	0.434767	1.35169	8.7406	2.90613	0.0119376	0.168635
ALDH1L2	12	0.343658	1.26897	7.58923	2.90522	0.0119586	0.168749
LAMC2	1	-0.363443	-1.28649	8.77321	-2.90095	0.0120584	0.169859
CMTM7	3	0.362988	1.28609	8.67237	2.90074	0.0120632	0.169859
HMOX1	22	0.376599	1.29828	10.1947	2.90011	0.012078	0.169885
MT1E	16	0.517004	1.43098	11.6224	2.89792	0.0121296	0.170094
DDIT4	10	0.396483	1.3163	9.94803	2.89708	0.0121493	0.170094
DNAJC22	12	0.338463	1.26441	9.51425	2.89667	0.0121589	0.170094
SKI	1	-0.337911	-1.26393	8.14519	-2.89618	0.0121706	0.170094
SUMO1	2	-0.348401	-1.27315	9.34501	-2.89602	0.0121744	0.170094
DCAF4	14	0.359215	1.28273	10.4266	2.89592	0.0121767	0.170094
RSRC2	12	-0.336119	-1.26236	11.2597	-2.89561	0.012184	0.170094
FAHD1	16	0.35594	1.27982	10.2855	2.89384	0.0122261	0.170121
GUCA1B	6	0.366565	1.28928	7.90287	2.89384	0.0122262	0.170121
CYSTM1	5	0.338578	1.26451	8.73066	2.89339	0.0122368	0.170121
UNC5A	5	-0.618075	-1.53483	7.08835	-2.89334	0.0122379	0.170121
FKBP14	7	0.334879	1.26127	11.0567	2.89213	0.0122667	0.170293
GPSM2	1	-0.349399	-1.27403	10.8515	-2.89097	0.0122945	0.170293
TCF12	15	-0.348641	-1.27336	10.5596	-2.89052	0.0123053	0.170293
IL12A	3	0.33552	1.26183	6.9402	2.89015	0.0123141	0.170293
LAMB1	7	-0.498644	-1.41288	10.7398	-2.89009	0.0123153	0.170293
KIAA0319L	1	0.354606	1.27864	8.16554	2.88943	0.0123313	0.170334
HBEGF	5	0.335184	1.26154	9.85543	2.88819	0.0123609	0.170436
SHROOM2	X	-0.524465	-1.4384	8.71942	-2.88776	0.0123712	0.170436
IL11	19	0.35847	1.28207	8.7889	2.8874	0.01238	0.170436
CAPN1	11	0.367354	1.28998	10.3343	2.88695	0.0123909	0.170436
C15orf38	15	-0.356426	-1.28025	9.85561	-2.88496	0.0124388	0.170915
CCDC62	12	0.481905	1.39659	9.07048	2.88384	0.0124658	0.171107
ARFGAP1	20	0.419677	1.33763	10.8135	2.88309	0.0124841	0.171178
ATPIF1	1	0.340312	1.26603	10.9987	2.8816	0.0125202	0.171494
NME2	17	0.393638	1.3137	8.4399	2.88019	0.0125545	0.171774
LOC100133985	2	0.369336	1.29176	6.82409	2.87946	0.0125724	0.171774
CXorf23	X	-0.343085	-1.26847	6.94956	-2.87914	0.0125801	0.171774
BZW1	2	-0.38912	-1.30959	11.9578	-2.87808	0.012606	0.171823
FOXO4	X	-0.369123	-1.29157	9.67675	-2.87792	0.0126099	0.171823
HSD17B7	1	-0.350707	-1.27519	12.2164	-2.8771	0.0126302	0.171833
PSMC6	14	-0.336593	-1.26277	9.10284	-2.87617	0.012653	0.171833
MRTO4	1	0.356973	1.28074	9.43929	2.87551	0.0126691	0.171833
VAMP8	2	0.339149	1.26501	8.66034	2.87549	0.0126696	0.171833
PIK3IP1	22	0.333278	1.25987	8.88644	2.87522	0.0126763	0.171833
THY1	11	0.407783	1.32665	11.8375	2.87353	0.012718	0.17222
EPHX1	1	0.431687	1.34881	9.34003	2.87226	0.0127492	0.172294
STK38	6	0.375391	1.29719	10.3454	2.87224	0.0127498	0.172294
ZNF467	7	0.437007	1.35379	9.05548	2.87151	0.0127678	0.172359
LPPR2	19	0.347868	1.27268	8.41648	2.87053	0.0127923	0.172362
OSGEPL1	2	-0.34982	-1.2744	7.87688	-2.87044	0.0127944	0.172362
MATN3	2	-0.34159	-1.26715	8.55503	-2.86614	0.0129017	0.17322
PVRL2	19	0.439435	1.35607	10.4461	2.86574	0.0129118	0.17322
PARVG	22	0.345529	1.27062	9.86512	2.86501	0.01293	0.17322
SZRD1	1	0.333955	1.26046	11.1509	2.86326	0.0129742	0.17322
FAM84B	8	-0.411286	-1.32987	9.91979	-2.86307	0.0129789	0.17322
RABAC1	19	0.337249	1.26335	11.2604	2.86267	0.012989	0.17322
RARA	17	-0.439214	-1.35587	11.2863	-2.86195	0.013007	0.17322
PRKAR1B	7	0.331702	1.2585	7.70131	2.86183	0.0130101	0.17322
FCAR	19	-0.349773	-1.27436	10.2714	-2.86147	0.0130192	0.17322
BNIP3L	8	-0.347105	-1.27201	10.732	-2.86035	0.0130474	0.17322
FMNL3	12	-0.377691	-1.29926	7.44188	-2.86023	0.0130506	0.17322
SNX14	6	-0.345699	-1.27077	10.4305	-2.85999	0.0130565	0.17322
IL17RB	3	-0.358629	-1.28221	8.23122	-2.85993	0.0130581	0.17322
MANEA	6	-0.419907	-1.33784	7.59961	-2.85952	0.0130685	0.17322
LAMC3	9	-0.401943	-1.32129	9.37619	-2.8594	0.0130717	0.17322
TMEM160	19	0.365693	1.2885	10.8044	2.85901	0.0130814	0.17322
ZNF76	6	-0.333062	-1.25968	7.38692	-2.85894	0.0130832	0.17322
PROX1	1	-0.417041	-1.33519	6.95058	-2.85803	0.0131064	0.173351
PSG7	19	-0.357874	-1.28154	6.75043	-2.85641	0.0131478	0.173724
SLC25A26	3	0.333964	1.26047	7.98882	2.85516	0.0131795	0.173967
PRPF3	1	0.346519	1.27149	10.9799	2.85454	0.0131955	0.174003
SCARF2	22	-0.405232	-1.3243	10.533	-2.85339	0.0132249	0.174149
PSMB9	6	0.363368	1.28643	8.32179	2.85282	0.0132396	0.174149
RBMS3	3	0.444436	1.36078	8.95351	2.85234	0.013252	0.174149
RPLP0	12	0.440814	1.35737	11.8762	2.85203	0.0132599	0.174149
PELI2	14	-0.374564	-1.29645	8.47017	-2.85097	0.0132871	0.174331
GSTK1	7	0.331611	1.25842	10.8414	2.84883	0.0133424	0.174882
CHD6	20	-0.35048	-1.27498	9.03495	-2.8482	0.0133587	0.17492
ERCC6L	X	-0.432254	-1.34934	9.29187	-2.84571	0.0134234	0.175592
MARC1	1	0.468094	1.38328	8.47191	2.84517	0.0134375	0.1756
HSP90B3P	1	-0.393466	-1.31355	10.1319	-2.84229	0.0135127	0.17598
RIPPLY2	6	0.401674	1.32104	6.88453	2.84222	0.0135147	0.17598
C1orf109	1	0.332221	1.25895	9.1391	2.84159	0.0135311	0.17598
RELB	19	0.340485	1.26618	7.95807	2.84063	0.0135563	0.17598
TMEM151A	11	0.377379	1.29898	7.26171	2.8406	0.0135572	0.17598
POFUT2	21	0.361722	1.28496	10.6737	2.84058	0.0135577	0.17598
HIST1H2BD	6	0.352132	1.27645	10.3852	2.84017	0.0135685	0.17598
CRIM1	2	0.328852	1.25601	9.13721	2.83995	0.0135742	0.17598
LOC100505768	1	0.343692	1.269	6.92894	2.8371	0.0136494	0.176353
YARS2	12	0.333369	1.25995	10.6781	2.83659	0.0136632	0.176353
MYO3B	2	-0.336268	-1.26249	8.41534	-2.83655	0.013664	0.176353
CTSC	11	0.391583	1.31183	10.4136	2.83564	0.0136883	0.176353
RYR1	19	0.336617	1.26279	9.68971	2.83529	0.0136977	0.176353
LOXL4	10	-0.371963	-1.29411	12.3692	-2.83507	0.0137034	0.176353
SH3BP1	22	0.346837	1.27177	8.56364	2.83453	0.0137178	0.176353
WISP1	8	-0.793607	-1.7334	8.27018	-2.83439	0.0137215	0.176353
ALG10B	12	-0.328205	-1.25545	8.59616	-2.83428	0.0137243	0.176353
STARD10	11	0.380584	1.30187	8.9375	2.83341	0.0137475	0.176478
STOX2	4	-0.336227	-1.26245	8.82557	-2.83275	0.0137652	0.176532
NPFFR2	4	-0.347351	-1.27222	9.24159	-2.83223	0.013779	0.176536
PHLDA3	1	0.365044	1.28792	9.55655	2.82833	0.0138835	0.177701
LOC388796	20	0.385671	1.30647	9.09038	2.82556	0.0139584	0.178485
LRRCC1	8	-0.391795	-1.31203	10.9174	-2.82431	0.0139922	0.178742
PRKCI	3	-0.373554	-1.29554	8.95529	-2.82343	0.0140162	0.178758
LSMD1	17	0.352707	1.27695	10.0161	2.82325	0.0140209	0.178758
MAP2	2	-0.401465	-1.32085	7.92682	-2.82276	0.0140344	0.178758
TAF5	10	-0.330983	-1.25787	8.85546	-2.82217	0.0140504	0.178788
XRCC2	7	-0.340557	-1.26625	11.054	-2.82164	0.0140648	0.178796
C15orf57	15	0.331134	1.258	10.3952	2.81976	0.0141162	0.179275
WT1	11	0.375287	1.2971	7.78932	2.81723	0.0141857	0.179759
SNORA80	21	0.346641	1.2716	8.24939	2.81717	0.0141871	0.179759
MKL2	16	-0.350461	-1.27497	8.76684	-2.81687	0.0141955	0.179759
ASPM	1	-0.333133	-1.25975	11.4705	-2.81631	0.0142109	0.17978
ZNF235	19	-0.353118	-1.27732	7.59217	-2.81299	0.0143026	0.180679
MAPRE3	2	0.337142	1.26325	8.55409	2.81274	0.0143096	0.180679
TSC22D2	3	0.350092	1.27464	9.86841	2.81149	0.0143443	0.180943
EFEMP1	2	0.354966	1.27896	11.0123	2.81081	0.0143631	0.181006
BYSL	6	0.343453	1.26879	10.472	2.80976	0.0143925	0.181093
ZNF285	19	-0.330061	-1.25707	8.02322	-2.80908	0.0144114	0.181093
PKN1	19	0.351807	1.27616	8.80437	2.80869	0.0144223	0.181093
TEX19	17	-0.335333	-1.26167	7.93711	-2.80858	0.0144255	0.181093
IGDCC4	15	0.394307	1.31431	9.13683	2.80792	0.0144438	0.181095
MPP1	X	0.359255	1.28276	9.05271	2.80731	0.0144608	0.181095
CSTF2T	10	-0.354477	-1.27852	8.23696	-2.80709	0.0144671	0.181095
TMSB15A	X	-0.340927	-1.26657	12.9607	-2.80451	0.0145396	0.181551
ARL6	3	-0.333801	-1.26033	7.48605	-2.80418	0.0145489	0.181551
N4BP2L2	13	0.333925	1.26044	9.35316	2.80413	0.0145503	0.181551
ARPC4	3	0.333945	1.26046	10.5145	2.80382	0.0145591	0.181551
TCEA1	8	-0.365905	-1.28869	8.00861	-2.80169	0.0146191	0.182126
HLA-A	6	-0.326461	-1.25393	12.7252	-2.8007	0.0146473	0.18213
HMGB3	X	-0.332405	-1.25911	7.53988	-2.80066	0.0146485	0.18213
EFHC1	6	-0.403418	-1.32264	10.1651	-2.79983	0.0146718	0.18213
SNORD96A	5	0.347361	1.27223	8.31694	2.79965	0.0146769	0.18213
KIF24	9	-0.329492	-1.25657	9.18146	-2.79923	0.014689	0.18213
TOMM40	19	0.38566	1.30646	9.06186	2.79741	0.0147408	0.182599
ACTA2	10	0.447534	1.36371	8.94709	2.79587	0.0147849	0.182805
MIR345	14	0.333955	1.26046	7.13805	2.79576	0.0147879	0.182805
PLEKHA5	12	-0.344619	-1.26982	9.18857	-2.79519	0.0148045	0.182805
PCDH18	4	-0.351126	-1.27556	7.75748	-2.7947	0.0148185	0.182805
ADM	11	0.343323	1.26868	9.50844	2.79379	0.0148445	0.182805
FAM174A	5	0.328201	1.25545	8.60141	2.79345	0.0148542	0.182805
NUAK1	12	-0.344047	-1.26931	11.224	-2.79276	0.0148741	0.182805
PVT1	8	0.365888	1.28867	7.89493	2.7924	0.0148846	0.182805
PDS5A	4	-0.328567	-1.25577	9.98664	-2.79204	0.0148949	0.182805
PDP1	8	-0.496132	-1.41043	8.63672	-2.79196	0.0148971	0.182805
PDK4	7	-0.361817	-1.28504	6.84434	-2.79138	0.014914	0.18284
CPS1	2	-0.333065	-1.25969	10.0996	-2.79057	0.0149374	0.182955
RPS24	10	0.433682	1.35068	11.8183	2.78856	0.0149957	0.183472
TNFRSF14	1	0.351794	1.27615	9.55715	2.78815	0.0150076	0.183472
TBL3	16	0.328354	1.25558	7.837	2.78617	0.0150652	0.183833
SLC16A10	6	-0.334327	-1.26079	8.09873	-2.78566	0.0150801	0.183833
TMEM214	2	0.383366	1.30438	10.0985	2.78541	0.0150874	0.183833
KLHDC8B	3	0.324063	1.25185	10.3901	2.78472	0.0151076	0.183833
LOC253039	9	-0.353244	-1.27743	8.20296	-2.78437	0.0151178	0.183833
ARHGEF11	1	0.354436	1.27849	8.10445	2.78307	0.0151558	0.183833
LIMA1	12	0.333925	1.26044	9.59605	2.78243	0.0151745	0.183833
CDC27	17	-0.360054	-1.28347	9.04891	-2.78222	0.0151806	0.183833
MED8	1	0.369486	1.29189	10.0869	2.78143	0.015204	0.183833
SNAP29	22	-0.340103	-1.26585	9.41562	-2.781	0.0152165	0.183833
ZSCAN5A	19	-0.329926	-1.25695	8.76201	-2.78095	0.0152181	0.183833
TMEM107	17	-0.34225	-1.26773	8.3576	-2.78092	0.0152191	0.183833
FAM89B	11	0.347283	1.27216	9.70337	2.78089	0.0152199	0.183833
ALCAM	3	-0.329153	-1.25628	11.7529	-2.78008	0.0152437	0.183888
ERGIC3	20	0.407919	1.32677	10.731	2.77966	0.0152562	0.183888
RPL9	4	0.342374	1.26784	10.7202	2.77931	0.0152666	0.183888
SNORA62	3	0.367273	1.28991	9.3318	2.77603	0.0153636	0.184845
HMHA1	19	0.328136	1.25539	7.41744	2.77567	0.0153743	0.184845
SLC12A4	16	0.322906	1.25085	8.55949	2.77451	0.015409	0.184931
TMEM54	1	0.333736	1.26027	10.2856	2.77448	0.0154097	0.184931
ADAMTS3	4	-0.389564	-1.31	7.94195	-2.77225	0.0154764	0.185312
NREP	5	-0.38392	-1.30488	11.7612	-2.77192	0.0154864	0.185312
AKAP12	6	-0.397783	-1.31748	9.51758	-2.77124	0.0155066	0.185312
PHLDA1	12	-0.568784	-1.48327	10.9057	-2.77055	0.0155274	0.185312
PAN2	12	-0.330225	-1.25721	9.10987	-2.76884	0.0155788	0.185312
APLP1	19	0.341473	1.26705	7.97075	2.76866	0.0155845	0.185312
TNFAIP8	5	-0.388049	-1.30862	7.96813	-2.76846	0.0155905	0.185312
PTGFRN	1	-0.411449	-1.33002	10.0043	-2.76833	0.0155943	0.185312
FAM127B	X	0.342184	1.26767	9.98742	2.76746	0.0156206	0.185312
MYO1C	17	0.365515	1.28834	9.86338	2.76744	0.0156211	0.185312
TMEM37	2	0.437988	1.35471	8.10653	2.76732	0.0156248	0.185312
TBC1D16	17	-0.320912	-1.24912	9.69603	-2.76706	0.0156326	0.185312
BRI3BP	12	-0.388744	-1.30925	9.06655	-2.76687	0.0156384	0.185312
FAM81A	15	0.347588	1.27243	7.62263	2.76638	0.0156532	0.185312
CENPJ	13	-0.342519	-1.26797	9.33441	-2.76635	0.015654	0.185312
STAG1	3	-0.337344	-1.26343	10.0966	-2.76515	0.0156905	0.185576
STAU2	8	-0.321857	-1.24994	8.07783	-2.76318	0.0157503	0.186115
COLEC12	18	-0.501679	-1.41586	10.338	-2.7607	0.015826	0.186476
CLTC	17	-0.340294	-1.26601	9.85763	-2.76052	0.0158315	0.186476
SHB	9	0.463022	1.37843	9.17807	2.76041	0.0158348	0.186476
NFKBIZ	3	0.330181	1.25717	11.1644	2.76013	0.0158434	0.186476
RPS5	19	0.335795	1.26207	14.4172	2.75985	0.0158521	0.186476
GGH	8	-0.368086	-1.29064	11.4668	-2.75864	0.0158891	0.18672
NACC1	19	0.439034	1.3557	8.2253	2.75751	0.0159239	0.18672
ABL1	9	-0.321087	-1.24927	7.71661	-2.75749	0.0159247	0.18672
FAM111B	11	-0.355689	-1.2796	8.16678	-2.75732	0.01593	0.18672
CEBPG	19	0.332921	1.25956	10.1267	2.75549	0.0159863	0.187212
TMEM154	4	0.518048	1.43202	8.61242	2.75399	0.0160326	0.187587
UBE2R2	9	0.318969	1.24744	7.83266	2.75284	0.0160683	0.187787
C4orf46	4	-0.326357	-1.25384	9.13216	-2.75252	0.0160783	0.187787
PRDM1	6	-0.432005	-1.34911	8.34394	-2.75134	0.0161151	0.188048
MTMR11	1	0.339101	1.26497	10.8902	2.75045	0.0161428	0.18806
CHI3L2	1	-0.370382	-1.29269	6.978	-2.75005	0.0161552	0.18806
RNASEH2B	13	-0.33392	-1.26043	9.84351	-2.74981	0.0161628	0.18806
RABEPK	9	0.318445	1.24699	11.2722	2.74944	0.0161743	0.18806
ATP1B3	3	-0.440336	-1.35692	12.1729	-2.74899	0.0161885	0.18806
PDLIM3	4	-0.350941	-1.27539	9.02298	-2.74844	0.0162055	0.18806
AHNAK	11	0.330123	1.25712	9.17376	2.74809	0.0162168	0.18806
EBPL	13	0.368669	1.29116	10.2147	2.74573	0.0162907	0.18875
NDUFA11	19	0.342552	1.268	12.0834	2.74403	0.0163443	0.188763
BCORL1	X	-0.335106	-1.26147	7.49885	-2.74385	0.0163499	0.188763
SFRP1	8	-0.341938	-1.26746	10.236	-2.74338	0.0163649	0.188763
RNPEP	1	0.337523	1.26359	10.4164	2.74297	0.0163778	0.188763
BCYRN1	2	0.407541	1.32642	12.2985	2.74231	0.0163987	0.188763
FAM177A1	14	0.362157	1.28535	8.18314	2.74074	0.0164487	0.188763
PRRC2A	6	0.427164	1.34459	9.89501	2.74034	0.0164611	0.188763
FHL2	2	0.371852	1.29401	13.1458	2.74013	0.0164681	0.188763
CDC42	1	0.366237	1.28899	10.1279	2.73983	0.0164776	0.188763
RPL34	4	0.364936	1.28782	11.7071	2.73966	0.0164828	0.188763
HADH	4	-0.347946	-1.27275	11.5262	-2.7395	0.0164879	0.188763
MANBAL	20	0.365253	1.28811	11.8648	2.73949	0.0164883	0.188763
DACT3	19	0.395193	1.31512	9.52995	2.73948	0.0164887	0.188763
KIF18A	11	-0.350299	-1.27482	9.1866	-2.73932	0.0164939	0.188763
HMGN2P46	15	-0.345121	-1.27026	7.82286	-2.73756	0.0165499	0.189078
SH3TC1	4	0.327823	1.25512	7.86061	2.73717	0.0165625	0.189078
PHOSPHO2	2	-0.334238	-1.26071	8.4845	-2.7371	0.0165648	0.189078
SNORA61	1	0.34431	1.26954	10.4662	2.73638	0.0165877	0.189175
RPL26	17	-0.338336	-1.2643	9.41654	-2.73455	0.0166464	0.189679
DGCR11	22	0.332937	1.25957	8.24673	2.73221	0.0167218	0.190372
SLC26A11	17	0.327427	1.25477	7.8574	2.73144	0.0167467	0.19049
GOSR1	17	0.317217	1.24593	7.84705	2.73085	0.0167658	0.190542
ZNF84	12	-0.330365	-1.25733	7.62707	-2.73039	0.0167808	0.190546
SNORA21	17	0.322114	1.25016	7.62294	2.72968	0.0168037	0.190641
JAKMIP2	5	-0.387849	-1.30844	8.52661	-2.72797	0.0168592	0.190902
NPAS1	19	0.411219	1.32981	7.47801	2.72793	0.0168604	0.190902
MRPL45P2	17	0.32326	1.25115	10.0432	2.72763	0.0168705	0.190902
RGCC	13	-0.521357	-1.4353	10.2008	-2.72672	0.0169001	0.191071
LOC730268	2	0.332746	1.25941	7.31134	2.72594	0.0169256	0.191195
KDELC1	13	-0.346493	-1.27147	8.49601	-2.72451	0.0169724	0.191361
CIB1	15	0.329966	1.25698	13.0589	2.72418	0.016983	0.191361
S100A13	1	0.333989	1.26049	10.6924	2.72415	0.0169842	0.191361
AMY2A	1	-0.328376	-1.2556	7.18937	-2.72281	0.017028	0.191689
PAQR4	16	-0.327023	-1.25442	10.9352	-2.7201	0.0171175	0.192349
EGF	4	0.324675	1.25238	7.39647	2.72003	0.0171198	0.192349
MOGS	2	0.344166	1.26942	9.22521	2.7197	0.0171307	0.192349
TEX30	13	-0.351112	-1.27554	9.84144	-2.71901	0.0171535	0.192439
FAM161A	2	-0.354648	-1.27867	8.60441	-2.71837	0.0171747	0.192513
CHMP2A	19	0.351582	1.27596	7.75137	2.71431	0.0173098	0.193861
MYO10	5	-0.391942	-1.31216	10.1429	-2.71198	0.0173877	0.194447
TMPRSS2	21	-0.428352	-1.3457	6.93902	-2.71162	0.0173998	0.194447
PRKCD	3	0.324202	1.25197	10.1428	2.71114	0.0174159	0.194447
LAGE3	X	0.324022	1.25182	12.4972	2.70995	0.017456	0.194447
ATXN3	14	0.366501	1.28922	9.90208	2.70975	0.0174627	0.194447
RRAS2	11	0.320938	1.24914	10.4179	2.70945	0.0174727	0.194447
PLIN2	9	0.346206	1.27121	11.0791	2.70944	0.0174732	0.194447
FGF13	X	-0.423125	-1.34083	7.44449	-2.7092	0.0174811	0.194447
AGAP3	7	-0.370213	-1.29254	8.21048	-2.70847	0.017506	0.194559
NCEH1	3	-0.319482	-1.24788	8.3824	-2.70591	0.0175925	0.195354
CEP128	14	-0.32689	-1.25431	7.57884	-2.70472	0.0176329	0.195637
SNORD15B	11	0.324051	1.25184	7.53823	2.70317	0.0176856	0.196055
CYBASC3	11	0.359819	1.28326	9.69724	2.70079	0.017767	0.196697
DNM3	1	-0.355228	-1.27919	8.89577	-2.7006	0.0177736	0.196697
POLD4	11	0.319144	1.24759	8.01896	2.69952	0.0178105	0.1967
LAT2	7	0.316204	1.24505	8.83156	2.69945	0.0178132	0.1967
SNORD46	1	0.332238	1.25896	7.6338	2.69928	0.0178189	0.1967
IKZF5	10	-0.326921	-1.25433	7.16873	-2.6977	0.0178733	0.197134
F13A1	6	-0.587754	-1.5029	7.497	-2.69639	0.0179185	0.197445
WASL	7	-0.326304	-1.2538	10.3968	-2.69506	0.0179645	0.197445
YDJC	22	0.35791	1.28157	9.80354	2.69468	0.0179776	0.197445
KIAA1407	3	-0.342596	-1.26804	6.70472	-2.69449	0.0179843	0.197445
TTC25	17	-0.374168	-1.29609	8.28081	-2.69447	0.0179851	0.197445
EPRS	1	0.342896	1.2683	11.9219	2.69426	0.0179921	0.197445
B9D1	17	0.337726	1.26376	9.07906	2.69291	0.0180393	0.197574
CORO2B	15	-0.320306	-1.2486	7.67696	-2.69208	0.0180681	0.197574
EEF1D	8	0.326313	1.25381	11.8639	2.69163	0.0180838	0.197574
ICAM3	19	0.313163	1.24243	8.20293	2.69149	0.0180886	0.197574
SACM1L	3	-0.346854	-1.27178	9.76127	-2.69135	0.0180933	0.197574
G2E3	14	-0.311933	-1.24137	9.55433	-2.69117	0.0180996	0.197574
RIN1	11	0.315243	1.24422	8.34067	2.69071	0.0181159	0.197574
A4GALT	22	-0.361035	-1.28435	7.12144	-2.6892	0.0181687	0.197574
OGFRL1	6	0.3126	1.24194	9.04306	2.68888	0.0181799	0.197574
DNASE1L1	X	0.379442	1.30084	10.2355	2.68864	0.0181883	0.197574
NDUFB8	10	0.311499	1.241	12.6016	2.68825	0.0182019	0.197574
IFT27	22	0.330162	1.25715	8.93852	2.68791	0.0182137	0.197574
COBL	7	-0.31226	-1.24165	10.2319	-2.68754	0.0182269	0.197574
TESC	12	0.332309	1.25903	7.34779	2.68749	0.0182286	0.197574
LRRC4B	19	0.315319	1.24429	9.02136	2.68744	0.0182304	0.197574
SLC7A7	14	0.330969	1.25786	7.15707	2.68613	0.0182765	0.197638
GSS	20	0.356347	1.28018	9.95364	2.68611	0.0182769	0.197638
NRGN	11	-0.335977	-1.26223	9.22831	-2.68598	0.0182816	0.197638
PPP1R15B	1	-0.310809	-1.2404	7.48601	-2.68135	0.0184455	0.199245
EID2B	19	-0.372262	-1.29438	8.77416	-2.68034	0.0184812	0.199466
ZNF791	19	-0.347474	-1.27233	9.25676	-2.67963	0.0185065	0.199575
TOB1	17	0.333633	1.26018	9.02186	2.67813	0.0185602	0.199989
FAM222B	17	-0.339715	-1.26551	10.1279	-2.67634	0.0186245	0.200339
EXOSC7	3	0.314786	1.24383	10.755	2.67594	0.0186386	0.200339
PTRH1	9	0.323723	1.25156	8.66032	2.67594	0.0186387	0.200339
CDKN2D	19	-0.310397	-1.24005	8.91916	-2.67476	0.0186809	0.200605
SP8	7	-0.311842	-1.24129	8.68828	-2.6744	0.0186942	0.200605
ZNF703	8	-0.385225	-1.30606	8.54772	-2.67356	0.0187243	0.200605
PCED1B	12	-0.31738	-1.24607	7.47357	-2.6733	0.0187336	0.200605
BUB1	2	-0.330227	-1.25721	11.4661	-2.67312	0.0187401	0.200605
HS2ST1	1	-0.36566	-1.28847	8.45484	-2.67268	0.0187562	0.200613
SESN1	6	0.316188	1.24504	8.55238	2.67199	0.018781	0.200714
SLC25A13	7	-0.326907	-1.25432	11.3219	-2.66921	0.0188817	0.201625
AGPAT4	6	-0.384812	-1.30569	9.44393	-2.66832	0.0189142	0.20167
SQSTM1	5	0.319989	1.24832	12.8061	2.66795	0.0189278	0.20167
BMX	X	-0.328175	-1.25542	6.75903	-2.66783	0.0189321	0.20167
RTKN2	10	-0.355061	-1.27904	7.15474	-2.66625	0.0189899	0.2021
BREA2	8	-0.321553	-1.24967	6.79947	-2.66588	0.0190034	0.2021
FURIN	15	0.326282	1.25378	9.76667	2.66541	0.0190206	0.202119
NCOA5	20	-0.323778	-1.2516	9.58446	-2.66462	0.0190494	0.20226
HEMK1	3	-0.348913	-1.2736	7.42025	-2.66404	0.0190706	0.202322
SCAF1	19	0.376149	1.29787	7.87318	2.66278	0.0191169	0.202649
SLC30A1	1	0.309674	1.23943	9.39365	2.66209	0.0191423	0.202753
ZFAND3	6	0.314745	1.24379	9.29042	2.66087	0.0191873	0.203066
LCP1	13	0.32625	1.25375	8.00816	2.66035	0.0192064	0.203104
CSRNP1	3	0.31481	1.24385	11.5252	2.65765	0.0193066	0.203947
FANCI	15	-0.347758	-1.27258	10.8986	-2.65736	0.0193175	0.203947
ZNF175	19	-0.315548	-1.24448	8.30345	-2.65668	0.0193425	0.203947
CASP3	4	-0.322479	-1.25048	10.3425	-2.65619	0.0193608	0.203947
ZNF847P	1	-0.323309	-1.2512	6.92468	-2.65606	0.0193657	0.203947
ZMIZ1	10	-0.313576	-1.24278	11.961	-2.65475	0.0194148	0.203947
KIF20B	10	-0.320698	-1.24893	10.6908	-2.65471	0.0194163	0.203947
DBNL	7	0.325623	1.25321	10.3399	2.6546	0.0194203	0.203947
PKM	15	0.74042	1.67066	10.2058	2.65442	0.019427	0.203947
RANGRF	17	-0.335439	-1.26176	7.65118	-2.65361	0.0194575	0.203947
DNAJC27	2	-0.307748	-1.23777	9.16409	-2.65295	0.0194818	0.203947
ADC	1	0.334813	1.26121	7.02987	2.65293	0.0194827	0.203947
SPATS2L	2	-0.379222	-1.30064	11.5729	-2.6524	0.0195028	0.203947
NAPA	19	0.314838	1.24387	8.13735	2.65235	0.0195044	0.203947
GPHN	14	-0.313233	-1.24249	9.5113	-2.6504	0.0195777	0.204037
CALR	19	0.322592	1.25058	11.9488	2.65036	0.0195792	0.204037
TRIM24	7	-0.327754	-1.25506	8.90193	-2.65036	0.0195794	0.204037
VPS33A	12	0.330483	1.25743	9.25948	2.65031	0.0195813	0.204037
SNORA13	5	0.331522	1.25834	7.47679	2.65005	0.0195911	0.204037
IPO7	11	0.362574	1.28572	9.42289	2.64926	0.0196206	0.20411
ARHGAP30	1	0.310717	1.24032	7.10776	2.64807	0.0196658	0.20411
RNF40	16	0.331562	1.25838	9.65781	2.64752	0.0196866	0.20411
CELF1	11	-0.307165	-1.23727	9.29114	-2.64732	0.019694	0.20411
EPHB6	7	-0.33816	-1.26414	8.9272	-2.64708	0.019703	0.20411
AGTRAP	1	0.321625	1.24974	9.05005	2.64668	0.0197184	0.20411
STUB1	16	0.322254	1.25028	10.7579	2.64587	0.0197491	0.20411
UBE2K	4	-0.319852	-1.2482	10.9039	-2.64585	0.0197498	0.20411
PRKCA	17	-0.342987	-1.26838	11.6677	-2.64557	0.0197606	0.20411
LIMS1	2	-0.351669	-1.27604	12.4333	-2.64543	0.019766	0.20411
ZNF699	19	0.324759	1.25246	7.24746	2.64533	0.0197697	0.20411
NXPH4	12	0.349089	1.27376	8.29432	2.64358	0.0198364	0.204637
COL4A2	13	-0.36209	-1.28529	10.1722	-2.64307	0.0198556	0.204674
SPAG1	8	-0.333899	-1.26042	9.51601	-2.64192	0.0198998	0.204968
MVD	16	0.306819	1.23698	8.78207	2.64121	0.019927	0.205087
VWA5B2	3	-0.330111	-1.25711	8.00969	-2.63897	0.0200127	0.205762
PIK3CD	1	0.311062	1.24062	8.51827	2.63868	0.0200241	0.205762
EEF1G	11	0.305663	1.23599	14.017	2.63805	0.0200484	0.205845
FAM73A	1	-0.348139	-1.27292	10.2238	-2.6371	0.0200848	0.205845
OR4N4	15	-0.306188	-1.23644	7.24195	-2.63665	0.0201022	0.205845
TMEM19	12	-0.323726	-1.25156	8.58212	-2.63636	0.0201136	0.205845
PDGFC	4	-0.381312	-1.30253	10.8753	-2.63629	0.0201164	0.205845
SLC19A1	21	0.327112	1.2545	8.67576	2.63572	0.0201383	0.205845
KCNH2	7	0.355347	1.27929	7.8603	2.63561	0.0201424	0.205845
TOPBP1	3	-0.339687	-1.26548	10.8293	-2.6338	0.0202128	0.206404
HSF1	8	0.402258	1.32157	9.6166	2.63318	0.0202369	0.206427
DNLZ	9	0.31956	1.24795	10.0614	2.63293	0.0202466	0.206427
TMEM242	6	0.348992	1.27367	10.3692	2.63012	0.0203562	0.207383
PDLIM1	10	0.509197	1.42326	7.84692	2.62944	0.0203827	0.207491
HAT1	2	-0.396001	-1.31586	11.5895	-2.62823	0.0204301	0.207664
COMMD9	11	0.360081	1.2835	10.184	2.6282	0.0204315	0.207664
NECAB1	8	0.459959	1.3755	6.96097	2.6262	0.0205098	0.208299
DHRS4L1	14	0.324446	1.25218	9.38904	2.62538	0.0205422	0.208466
EPB41L4A-AS1	5	0.336807	1.26296	11.2936	2.62451	0.0205768	0.208475
TTYH2	17	0.307304	1.23739	7.09615	2.62413	0.0205916	0.208475
R3HDM1	2	-0.363709	-1.28673	8.58009	-2.62396	0.0205985	0.208475
EBP	X	0.313016	1.2423	10.2394	2.62375	0.0206069	0.208475
CMKLR1	12	-0.419165	-1.33715	6.64881	-2.62187	0.0206813	0.208971
GPM6B	X	-0.43926	-1.35591	6.71199	-2.6217	0.0206879	0.208971
MPP5	14	0.303671	1.23428	11.0999	2.62098	0.0207164	0.209098
ATP6V0C	16	0.426497	1.34397	9.84286	2.61976	0.0207652	0.209429
KDELR3	22	0.337923	1.26394	10.8988	2.61923	0.0207864	0.209481
UPF2	10	-0.307011	-1.23714	9.71318	-2.61868	0.0208082	0.209539
TACO1	17	0.306392	1.23661	10.5776	2.61782	0.0208428	0.209727
F8	X	-0.331075	-1.25795	7.1664	-2.61738	0.0208602	0.20974
RECQL	12	-0.331489	-1.25831	8.8571	-2.61614	0.0209098	0.209749
CMAS	12	0.309526	1.2393	10.8454	2.61547	0.0209367	0.209749
SNORA40	11	-0.30697	-1.23711	6.74106	-2.61512	0.020951	0.209749
HEPH	X	-0.316195	-1.24504	8.13724	-2.61481	0.0209635	0.209749
TNFRSF1A	12	0.325992	1.25353	11.1361	2.61456	0.0209735	0.209749
GAREM	18	-0.318575	-1.2471	6.98319	-2.61454	0.0209741	0.209749
LOC100506371	17	-0.332849	-1.2595	7.2716	-2.61437	0.020981	0.209749
ERVMER34-1	4	-0.327824	-1.25512	9.33069	-2.61417	0.0209893	0.209749
RPRD2	1	-0.305315	-1.23569	8.98668	-2.61371	0.0210077	0.209772
DISP1	1	-0.384706	-1.30559	8.71749	-2.61223	0.0210677	0.210211
PALM2	9	-0.361861	-1.28508	11.1202	-2.60978	0.0211667	0.210616
PSPH	7	0.3761	1.29783	9.74392	2.60924	0.0211887	0.210616
RBM42	19	0.310685	1.2403	11.1187	2.60922	0.0211897	0.210616
HAPLN2	1	-0.332025	-1.25878	7.06486	-2.60877	0.0212077	0.210616
PXMP4	20	0.308321	1.23827	7.11552	2.60859	0.0212153	0.210616
USB1	16	-0.303482	-1.23412	10.9394	-2.60814	0.0212336	0.210616
TYMS	18	-0.308069	-1.23805	13.8901	-2.60764	0.0212538	0.210616
NLGN1	3	-0.320149	-1.24846	7.89941	-2.60734	0.0212661	0.210616
CD163L1	12	0.331942	1.25871	8.46886	2.60664	0.0212948	0.210616
C6orf99	6	0.500804	1.415	7.56922	2.60616	0.0213144	0.210616
LEPROT	1	0.369112	1.29156	11.307	2.60559	0.0213377	0.210616
SNORA57	11	0.343567	1.26889	8.48895	2.60445	0.0213843	0.210616
MRPS12	19	0.337087	1.2632	12.5051	2.60427	0.0213916	0.210616
B3GAT1	11	-0.311592	-1.24108	7.13376	-2.604	0.0214029	0.210616
PDCL3	2	0.322575	1.25056	10.9143	2.60345	0.0214254	0.210616
PKD1L2	16	0.303456	1.2341	7.6642	2.60338	0.0214282	0.210616
GRWD1	19	0.333827	1.26035	10.5603	2.6032	0.0214355	0.210616
CYB5R2	11	-0.420959	-1.33882	6.99537	-2.6031	0.0214398	0.210616
PTPRU	1	-0.334527	-1.26096	8.89641	-2.60284	0.0214505	0.210616
DSCC1	8	-0.339042	-1.26492	10.6624	-2.60278	0.021453	0.210616
NOP16	5	0.337811	1.26384	9.31466	2.60276	0.0214539	0.210616
TMEM92	17	0.328254	1.25549	7.19736	2.60251	0.0214641	0.210616
C19orf70	19	0.317859	1.24648	11.0673	2.60204	0.0214835	0.210616
FH	1	-0.373507	-1.2955	12.176	-2.60167	0.0214987	0.210616
CNTN1	12	-0.373751	-1.29572	9.70158	-2.60138	0.0215108	0.210616
HAX1	1	0.355072	1.27905	10.6163	2.60081	0.0215341	0.21066
PDCD2	6	0.318329	1.24689	11.4984	2.60049	0.0215476	0.21066
RHNO1	12	-0.329994	-1.25701	11.2772	-2.5987	0.0216214	0.211224
QKI	6	-0.309998	-1.23971	8.15697	-2.59767	0.0216642	0.211415
SCARNA12	12	0.310271	1.23994	7.32984	2.59745	0.0216733	0.211415
RINL	19	0.329495	1.25657	7.81207	2.59525	0.0217649	0.212053
MIAT	22	-0.351337	-1.27574	9.58176	-2.59455	0.0217944	0.212053
TMPRSS7	3	0.316137	1.24499	7.31648	2.59433	0.0218034	0.212053
FITM1	14	-0.329908	-1.25693	6.71079	-2.59433	0.0218035	0.212053
LOC100289509	10	-0.301585	-1.2325	6.87592	-2.59357	0.021835	0.212202
TTC33	5	-0.304307	-1.23483	8.91508	-2.59275	0.0218696	0.21238
PBX3	9	-0.3079	-1.2379	9.81194	-2.59099	0.0219436	0.212842
SCFD1	14	-0.303505	-1.23414	11.1849	-2.59084	0.0219497	0.212842
VPS54	2	-0.309225	-1.23904	7.77613	-2.58848	0.0220495	0.213652
SLC35F5	2	-0.32141	-1.24955	9.86274	-2.58778	0.0220788	0.213777
NINL	20	-0.304762	-1.23521	8.47942	-2.58689	0.0221164	0.213817
DUSP2	2	0.317429	1.24611	8.46199	2.58664	0.0221273	0.213817
RNA28S5	22	0.308009	1.238	13.612	2.58646	0.0221349	0.213817
RNF152	18	-0.355683	-1.27959	7.00959	-2.58614	0.0221483	0.213817
PLCB1	20	-0.405715	-1.32475	8.8199	-2.58383	0.0222468	0.214609
RAB32	6	0.33195	1.25871	11.7668	2.58343	0.0222636	0.214613
LDOC1	X	0.323545	1.2514	10.227	2.58135	0.0223528	0.215314
SPIN4	X	-0.316149	-1.245	10.7733	-2.57956	0.0224295	0.215822
ARMCX3	X	0.329361	1.25646	8.18812	2.57891	0.0224571	0.215822
CBLL1	7	-0.301659	-1.23256	8.38013	-2.57856	0.0224724	0.215822
INSIG2	2	-0.336702	-1.26287	8.91392	-2.57778	0.022506	0.215822
MGAT2	14	-0.326486	-1.25396	11.4283	-2.57766	0.0225109	0.215822
CNNM2	10	-0.310412	-1.24006	7.23458	-2.57756	0.0225153	0.215822
RAB26	16	0.36258	1.28572	7.94515	2.5774	0.0225224	0.215822
HIST1H4H	6	0.309014	1.23886	8.29879	2.57705	0.0225375	0.215822
NAGPA	16	0.358407	1.28201	9.13219	2.57274	0.0227242	0.217451
EVPLL	17	-0.303063	-1.23376	6.92269	-2.57207	0.0227533	0.21757
STIM1	11	-0.302135	-1.23297	8.93197	-2.57091	0.022804	0.217692
MOCS2	5	0.344091	1.26935	9.41812	2.57088	0.0228052	0.217692
MYC	8	0.346209	1.27122	11.5051	2.57007	0.0228405	0.217692
AKIRIN1	1	0.311861	1.24131	9.48588	2.56983	0.022851	0.217692
ICK	6	-0.413277	-1.33171	9.32876	-2.56972	0.0228561	0.217692
GAB1	4	-0.313638	-1.24284	7.55977	-2.56901	0.0228871	0.217692
N4BP2	4	-0.303342	-1.234	8.71586	-2.56861	0.0229046	0.217692
TMEM191B	22	-0.38303	-1.30408	6.78288	-2.5683	0.022918	0.217692
ZNF252P	8	-0.306214	-1.23646	10.8646	-2.56774	0.0229426	0.217692
MFSD3	8	0.328846	1.25601	10.5463	2.56766	0.0229462	0.217692
SUMF1	3	-0.314444	-1.24353	8.20859	-2.56672	0.0229878	0.217692
CLPP	19	0.34092	1.26656	9.71866	2.56659	0.0229931	0.217692
CDC42SE2	5	-0.304266	-1.23479	9.39833	-2.56659	0.0229935	0.217692
RBM24	6	0.300423	1.23151	8.21857	2.56646	0.022999	0.217692
ZNF815P	7	0.332749	1.25941	7.19488	2.56522	0.0230536	0.218051
G6PC3	17	0.355307	1.27926	9.6224	2.5644	0.02309	0.218127
OSTCP1	6	-0.359214	-1.28273	9.05697	-2.56428	0.023095	0.218127
RRAS	19	0.318489	1.24702	11.6666	2.56315	0.023145	0.218442
CCND3	6	0.298087	1.22951	11.5507	2.56266	0.0231667	0.218489
HIST1H2AC	6	0.390032	1.31042	8.93492	2.56095	0.023243	0.218947
PLOD1	1	-0.305576	-1.23591	13.4232	-2.56082	0.0232488	0.218947
CALCOCO1	12	0.311872	1.24132	7.88852	2.56024	0.0232745	0.219032
LOC440905	2	-0.304419	-1.23492	9.91631	-2.55849	0.0233522	0.219605
MNF1	6	0.308974	1.23883	11.9435	2.55676	0.0234299	0.220177
CDKN1C	11	-0.312796	-1.24211	8.3665	-2.55621	0.0234544	0.220249
SNORA74B	5	0.311643	1.24112	7.3036	2.55537	0.0234921	0.220293
GTF2F1	19	0.327898	1.25518	10.2946	2.55487	0.0235145	0.220293
ARHGEF3	3	-0.403419	-1.32264	10.8061	-2.5548	0.0235178	0.220293
PGF	14	0.306591	1.23678	8.26603	2.55461	0.0235264	0.220293
TNFRSF10B	8	0.320981	1.24918	10.7963	2.55408	0.0235501	0.220357
CSNK2B	6	0.35561	1.27953	12.2397	2.55169	0.023658	0.220896
TXNDC16	14	-0.335388	-1.26172	6.85374	-2.55157	0.0236635	0.220896
ARHGEF35	7	0.300417	1.2315	8.68418	2.55154	0.0236648	0.220896
NSDHL	X	0.300664	1.23171	11.0362	2.55104	0.0236876	0.220896
SNX24	5	-0.362653	-1.28579	9.92811	-2.55094	0.0236922	0.220896
RHOA	3	-0.318235	-1.2468	13.3311	-2.55041	0.0237162	0.220962
PAFAH1B3	19	0.329591	1.25666	12.1849	2.54993	0.0237377	0.221006
MPV17	2	0.340466	1.26617	10.3699	2.54809	0.0238213	0.221446
AP1S1	7	0.297714	1.22919	11.3806	2.54796	0.0238275	0.221446
DYNLRB1	20	0.342227	1.26771	11.1524	2.54778	0.0238358	0.221446
CA8	8	-0.320598	-1.24885	6.9326	-2.5473	0.0238573	0.221489
FOXC1	6	-0.303023	-1.23373	11.3345	-2.54652	0.0238928	0.221547
ATF1	12	-0.398188	-1.31785	9.46918	-2.54642	0.0238975	0.221547
CTNNAL1	9	-0.329349	-1.25645	10.9089	-2.54604	0.0239148	0.221551
MFSD1	3	-0.320314	-1.2486	11.7597	-2.54513	0.0239567	0.22157
FKBP5	6	-0.353224	-1.27741	10.9552	-2.54493	0.023966	0.22157
BICC1	10	-0.314439	-1.24353	6.75146	-2.54483	0.0239702	0.22157
SRSF7	2	-0.306024	-1.2363	10.1519	-2.54422	0.0239982	0.22157
LANCL1	2	-0.331842	-1.25862	11.3774	-2.54415	0.0240016	0.22157
CBR3	21	0.32922	1.25633	8.04001	2.54365	0.0240244	0.22158
PSG5	19	-0.320445	-1.24872	7.05746	-2.54222	0.02409	0.22158
LOC399900	11	-0.317382	-1.24607	13.6588	-2.54197	0.0241017	0.22158
CA11	19	0.302638	1.2334	9.28031	2.54196	0.0241022	0.22158
LOC100128816	12	0.306853	1.23701	7.84327	2.5418	0.0241095	0.22158
PHF20L1	8	-0.316347	-1.24517	10.6913	-2.54177	0.0241107	0.22158
TNFAIP6	2	-0.296905	-1.22851	11.4214	-2.54133	0.0241313	0.22158
RAD1	5	-0.406211	-1.3252	8.9352	-2.54086	0.024153	0.22158
CD58	1	-0.327413	-1.25476	9.9144	-2.54081	0.0241551	0.22158
SNORA73B	1	0.327919	1.2552	8.51158	2.53835	0.0242691	0.22247
CTSK	1	-0.293771	-1.22584	7.38166	-2.5376	0.0243038	0.222629
DUSP10	1	0.335138	1.2615	8.31887	2.53724	0.0243205	0.222629
C17orf76-AS1	17	0.329822	1.25686	12.9568	2.53579	0.0243878	0.222724
SAP30L	5	-0.308113	-1.23809	11.1059	-2.53562	0.0243959	0.222724
DDAH2	6	0.33987	1.26564	9.56423	2.53534	0.0244089	0.222724
PDGFRB	5	-0.307675	-1.23771	10.3513	-2.53521	0.0244151	0.222724
POU2F1	1	-0.299931	-1.23109	9.07471	-2.53507	0.0244215	0.222724
LRRC28	15	0.311395	1.24091	8.71449	2.53482	0.0244331	0.222724
DEPTOR	8	0.378995	1.30044	7.75801	2.53423	0.0244607	0.222821
RCAN2	6	-0.30386	-1.23444	8.43293	-2.53386	0.024478	0.222823
ARPC5	1	-0.335464	-1.26178	12.5388	-2.53349	0.0244953	0.222826
LEP	7	-0.343095	-1.26847	9.3672	-2.53307	0.0245149	0.222849
MRC2	17	-0.295377	-1.22721	8.48308	-2.53237	0.0245479	0.222994
NSUN7	4	-0.310956	-1.24053	8.01616	-2.53137	0.0245946	0.223263
FAM219B	15	0.301417	1.23235	9.45624	2.53059	0.0246315	0.223307
MIR17HG	13	-0.345495	-1.27059	7.60458	-2.53054	0.0246336	0.223307
CCNDBP1	15	0.313519	1.24274	11.1882	2.52994	0.024662	0.22341
METTL1	12	0.297202	1.22876	10.3624	2.52882	0.0247148	0.223733
PTPRA	20	-0.311929	-1.24137	9.97661	-2.5272	0.0247912	0.224157
PRKCH	14	-0.336173	-1.2624	10.8955	-2.5271	0.0247959	0.224157
ATP13A2	1	-0.485526	-1.4001	9.6644	-2.5232	0.0249814	0.225678
BUB3	10	-0.346997	-1.27191	10.57	-2.52269	0.0250056	0.225741
CDR2L	17	0.331859	1.25863	11.1019	2.52211	0.0250332	0.225793
RAD21	8	-0.294457	-1.22642	12.507	-2.52185	0.0250459	0.225793
VIMP	15	0.312072	1.24149	10.1969	2.52095	0.0250886	0.226022
PMM2	16	0.296139	1.22785	9.88778	2.52011	0.0251288	0.226229
RGMB	5	-0.369932	-1.29229	7.3724	-2.51835	0.0252136	0.226619
MINA	3	0.331816	1.2586	8.22367	2.51832	0.0252149	0.226619
GNB1L	22	0.310523	1.24016	9.01434	2.51759	0.0252499	0.226619
TRPC3	4	-0.320042	-1.24837	7.1813	-2.51716	0.0252708	0.226619
NUDT22	11	0.292272	1.22457	9.50186	2.51716	0.0252708	0.226619
MEX3B	15	-0.311531	-1.24102	9.74178	-2.51705	0.0252762	0.226619
WBP1L	10	0.307461	1.23753	8.98011	2.51655	0.0253	0.226677
CNOT1	16	-0.330414	-1.25737	11.7341	-2.51616	0.025319	0.226692
CCNB1IP1	14	0.293901	1.22595	10.9846	2.51521	0.0253651	0.226909
LINC00526	18	-0.305207	-1.2356	8.76682	-2.51488	0.0253807	0.226909
DHRS7	14	0.303929	1.2345	12.4115	2.51458	0.0253952	0.226909
TLK1	2	-0.341884	-1.26741	9.18552	-2.5141	0.0254188	0.226965
ARRB1	11	-0.294587	-1.22653	7.89633	-2.5137	0.0254381	0.226982
VTRNA1-3	5	0.301104	1.23209	8.23181	2.51185	0.0255279	0.227628
NCK2	2	-0.391159	-1.31145	12.078	-2.51114	0.0255624	0.227781
GPR137C	14	-0.367147	-1.2898	8.14313	-2.51017	0.0256099	0.228048
ABHD12	20	-0.352266	-1.27656	9.55054	-2.50955	0.02564	0.228161
RABGAP1	9	0.38315	1.30419	10.2035	2.50783	0.0257241	0.228683
CAMKK2	12	0.314691	1.24374	7.94424	2.50764	0.0257336	0.228683
YWHAZ	8	0.295625	1.22742	8.14207	2.5064	0.0257948	0.228955
ZSWIM7	17	-0.297662	-1.22915	9.44575	-2.50572	0.025828	0.228955
ZNF223	19	-0.301504	-1.23243	9.89714	-2.50571	0.0258283	0.228955
ATAD5	17	-0.354711	-1.27873	8.39723	-2.50535	0.0258462	0.228955
HIST1H2BM	6	-0.298226	-1.22963	6.95629	-2.50524	0.0258518	0.228955
CSRP1	1	0.342528	1.26798	11.3266	2.50223	0.0260004	0.230077
CENPA	2	-0.289804	-1.22247	11.4764	-2.50193	0.0260151	0.230077
PRC1	15	-0.294351	-1.22633	12.7523	-2.50161	0.0260312	0.230077
SHROOM4	X	-0.30927	-1.23908	10.4199	-2.5009	0.0260662	0.230093
SCARA3	8	-0.331879	-1.25865	8.43487	-2.50086	0.0260682	0.230093
SLC25A37	8	0.328941	1.25609	9.65413	2.49846	0.0261879	0.230788
SCAND1	20	0.303279	1.23395	10.494	2.49832	0.0261947	0.230788
YY1P2	2	-0.302661	-1.23342	7.4468	-2.49822	0.0261999	0.230788
RFX8	2	-0.370095	-1.29244	6.59385	-2.49765	0.026228	0.230823
PPM1A	14	-0.313346	-1.24259	8.86992	-2.49743	0.0262391	0.230823
ACBD7	10	-0.32316	-1.25107	8.83636	-2.49675	0.0262733	0.230969
KIAA1551	12	-0.338888	-1.26478	9.5597	-2.4951	0.0263557	0.231524
CD96	3	-0.341872	-1.2674	8.21687	-2.49478	0.0263719	0.231524
SPIRE2	16	0.370956	1.29321	8.00505	2.4929	0.0264665	0.232133
LOC285074	2	0.290982	1.22347	8.98745	2.49258	0.0264828	0.232133
PES1	22	0.311713	1.24118	9.90501	2.4923	0.0264967	0.232133
GATAD2B	1	0.416591	1.33477	9.15837	2.49199	0.0265122	0.232133
HLA-DQB1	6	0.292407	1.22468	7.71284	2.49065	0.0265801	0.232572
OLFM2	19	0.320096	1.24841	7.48338	2.49003	0.0266117	0.232692
EXT1	8	0.351963	1.2763	11.1041	2.48778	0.026726	0.23346
PFDN6	6	0.338453	1.2644	9.65056	2.48759	0.0267352	0.23346
ATP5G1	17	0.375452	1.29725	11.4881	2.48683	0.026774	0.233557
GALT	9	0.30131	1.23226	9.42237	2.48647	0.0267924	0.233557
ABCB4	7	-0.293955	-1.226	7.43545	-2.48633	0.0267998	0.233557
CSNK1G3	5	-0.299207	-1.23047	9.98837	-2.48377	0.0269307	0.234541
KIAA1549L	11	-0.36952	-1.29192	8.64738	-2.48084	0.0270812	0.235648
THOC5	22	0.381856	1.30302	11.0994	2.48059	0.0270939	0.235648
SPINT3	20	-0.293405	-1.22553	7.00931	-2.48017	0.0271154	0.235679
ECHS1	10	0.294094	1.22611	11.7404	2.47968	0.0271411	0.235689
CHI3L1	1	-0.393895	-1.31394	7.68995	-2.47921	0.0271654	0.235689
KANSL1L	2	-0.293832	-1.22589	7.17808	-2.4791	0.0271707	0.235689
DKFZP586I1420	7	-0.317291	-1.24599	7.43096	-2.47876	0.0271886	0.235689
MYO1D	17	-0.298583	-1.22994	8.20924	-2.47771	0.027243	0.236004
PCSK5	9	-0.340988	-1.26662	10.8197	-2.47723	0.0272676	0.236061
LAMC1	1	-0.306651	-1.23683	12.4246	-2.4761	0.0273261	0.236311
CIT	12	-0.337874	-1.26389	7.22449	-2.47578	0.027343	0.236311
ALKBH6	19	0.292707	1.22494	9.53231	2.47563	0.0273507	0.236311
NKX2-5	5	0.287928	1.22089	8.66418	2.47452	0.0274086	0.236537
SWAP70	11	-0.292043	-1.22437	10.7812	-2.47443	0.027413	0.236537
CEP120	5	-0.300526	-1.23159	7.66044	-2.47368	0.0274523	0.236649
ATP6V1E1	22	0.340411	1.26612	11.8817	2.47335	0.0274695	0.236649
RCE1	11	0.375969	1.29771	7.85688	2.47315	0.0274803	0.236649
POLR3C	1	0.288403	1.22129	11.2756	2.47258	0.0275101	0.236657
CRSP8P	5	0.30249	1.23327	11.4413	2.47244	0.0275174	0.236657
FKBP9	7	0.306106	1.23637	7.10059	2.47049	0.0276196	0.237297
NAV3	12	0.30001	1.23115	7.70451	2.47031	0.0276288	0.237297
ZNF713	7	-0.299532	-1.23075	7.53931	-2.46998	0.0276462	0.237297
YIF1A	11	0.286443	1.21963	11.4547	2.46922	0.0276862	0.237484
ECD	10	0.293268	1.22541	9.52397	2.46774	0.0277639	0.237995
PIF1	15	-0.294897	-1.2268	9.603	-2.46721	0.0277919	0.238079
PJA2	5	-0.324312	-1.25207	12.1264	-2.46623	0.027844	0.238218
BHLHE41	12	-0.296716	-1.22834	8.56011	-2.4662	0.0278455	0.238218
ANKRD24	19	0.30686	1.23701	7.706	2.46587	0.0278628	0.238218
NR0B1	X	0.308171	1.23814	7.50286	2.46497	0.0279105	0.23847
DAAM1	14	-0.417664	-1.33576	9.88539	-2.46458	0.0279313	0.238491
GALNT16	14	-0.405913	-1.32493	11.9311	-2.46146	0.0280974	0.239754
EXD2	14	-0.302064	-1.23291	10.1773	-2.46014	0.0281677	0.240197
PRICKLE3	X	0.322841	1.25079	7.03242	2.45968	0.0281927	0.240253
FPR1	19	-0.2994	-1.23063	7.25459	-2.45917	0.02822	0.24033
MXRA8	1	0.393753	1.31381	8.34007	2.45878	0.0282409	0.240351
RPL18A	19	0.286107	1.21935	13.7161	2.45771	0.0282983	0.240683
RPL36	19	0.355244	1.2792	7.95173	2.45723	0.0283242	0.240746
WDR55	5	0.292667	1.2249	8.84381	2.45566	0.0284084	0.241306
BLOC1S2	10	0.286113	1.21935	7.60698	2.45463	0.0284642	0.241622
ZNF318	6	-0.329442	-1.25653	9.60265	-2.45193	0.0286106	0.242374
KIF16B	20	-0.318351	-1.2469	7.78972	-2.45151	0.0286333	0.242374
ZNF626	19	-0.288995	-1.22179	7.02326	-2.45112	0.0286546	0.242374
ORAI1	12	0.309778	1.23952	7.7667	2.45103	0.0286593	0.242374
MTRNR2L1	17	0.350138	1.27468	12.6146	2.45099	0.0286616	0.242374
WBP4	13	-0.293459	-1.22558	9.15463	-2.45095	0.0286639	0.242374
CCDC88A	2	-0.318765	-1.24726	7.98388	-2.4506	0.0286826	0.242375
RPPH1	14	-0.290155	-1.22277	8.90802	-2.45016	0.0287066	0.242422
MAGEC1	X	0.288007	1.22095	8.19712	2.44959	0.028738	0.24253
PRB3	12	-0.287902	-1.22086	7.57962	-2.44882	0.02878	0.2427
CCDC19	1	0.304245	1.23477	7.55214	2.44854	0.0287953	0.2427
TTPAL	20	0.288494	1.22136	10.2542	2.44786	0.0288324	0.242857
MBNL1	3	-0.327008	-1.25441	9.54019	-2.44688	0.0288858	0.24315
H2AFY	5	0.287874	1.22084	8.84815	2.44646	0.0289087	0.243187
GALNT1	18	-0.322695	-1.25066	8.89705	-2.44608	0.02893	0.243209
MAPK1	22	0.347243	1.27213	9.71666	2.44432	0.0290264	0.243693
PM20D2	6	-0.341093	-1.26672	8.19707	-2.44402	0.029043	0.243693
MYT1L	2	-0.358726	-1.28229	6.56763	-2.44401	0.0290435	0.243693
AIFM1	X	0.29418	1.22619	8.51846	2.44279	0.0291109	0.244067
SOX13	1	-0.320759	-1.24899	9.01037	-2.44253	0.0291254	0.244067
AUP1	2	-0.344628	-1.26982	10.4705	-2.44182	0.0291643	0.244237
CHD7	8	-0.303454	-1.2341	9.80981	-2.44075	0.0292239	0.244455
MAP4K5	14	-0.294875	-1.22678	9.55718	-2.44056	0.0292342	0.244455
LRRC37BP1	17	-0.315515	-1.24446	12.2408	-2.43983	0.0292746	0.244455
KLHL8	4	0.317455	1.24613	10.3517	2.43955	0.0292905	0.244455
EPHA4	2	-0.339828	-1.26561	7.79461	-2.43953	0.0292915	0.244455
CRYBA4	22	-0.41098	-1.32959	7.44293	-2.43925	0.0293068	0.244455
DCAF6	1	-0.299259	-1.23051	8.11157	-2.43881	0.0293315	0.244455
RABL2B	22	-0.294154	-1.22617	9.944	-2.43698	0.0294337	0.244455
FAM167A	8	0.306545	1.23674	7.57955	2.43697	0.0294342	0.244455
ITGB2	21	0.288476	1.22135	9.07442	2.43667	0.0294509	0.244455
GBF1	10	0.36132	1.2846	8.53489	2.43666	0.0294513	0.244455
CXorf61	X	0.292154	1.22447	8.08843	2.43631	0.0294706	0.244455
NLRP11	19	0.290906	1.22341	8.27522	2.43612	0.0294814	0.244455
ART5	11	-0.368436	-1.29095	6.67494	-2.43588	0.0294947	0.244455
ZNFX1	20	0.293053	1.22523	9.97746	2.43588	0.0294948	0.244455
TCTN3	10	-0.286149	-1.21938	9.04711	-2.43573	0.0295032	0.244455
RPS9	19	0.289362	1.2221	10.0427	2.43524	0.0295308	0.244455
SAMM50	22	0.311866	1.24131	11.6814	2.43479	0.029556	0.244455
METTL7A	12	0.28515	1.21854	7.38474	2.43466	0.0295632	0.244455
RPL12	9	0.302246	1.23306	9.46212	2.43431	0.0295827	0.244455
PPARGC1B	5	0.287494	1.22052	7.16317	2.43431	0.0295827	0.244455
INVS	9	0.282824	1.21657	9.25228	2.43384	0.029609	0.244489
LOC283788	15	-0.292564	-1.22481	8.98881	-2.43357	0.0296242	0.244489
ARNT	1	-0.288852	-1.22167	8.02295	-2.43289	0.0296623	0.244604
SUPT20H	13	0.301371	1.23232	8.14729	2.43264	0.0296767	0.244604
SNRPB2	20	-0.300446	-1.23153	9.81421	-2.43232	0.0296943	0.244604
TEAD3	6	-0.34874	-1.27345	8.71761	-2.43185	0.0297212	0.244672
CAMK4	5	-0.297528	-1.22904	7.45074	-2.43144	0.0297439	0.244704
TIMM44	19	0.361486	1.28475	8.87676	2.42908	0.0298776	0.245381
DPM3	1	0.285312	1.21867	10.7012	2.42899	0.0298825	0.245381
GALNT11	7	0.284906	1.21833	9.62023	2.42883	0.0298913	0.245381
GCLM	1	0.289777	1.22245	10.2485	2.42866	0.0299012	0.245381
SRM	1	0.42237	1.34013	10.2604	2.42765	0.0299586	0.245698
RPN2	20	-0.291503	-1.22391	11.6823	-2.42727	0.02998	0.245719
LOC255167	5	-0.301848	-1.23272	12.2027	-2.42676	0.0300088	0.245773
GORAB	1	-0.308979	-1.23883	8.15154	-2.42639	0.0300301	0.245773
SLC26A4-AS1	7	-0.314193	-1.24332	6.99797	-2.42597	0.0300542	0.245773
ACHE	7	0.312943	1.24224	7.11068	2.42579	0.030064	0.245773
ZNF415	19	-0.284915	-1.21834	8.6108	-2.4255	0.0300805	0.245773
CACHD1	1	-0.290622	-1.22317	8.74711	-2.42484	0.0301186	0.245883
LPHN3	4	-0.51829	-1.43226	7.51103	-2.42461	0.0301315	0.245883
COPS8	2	-0.296396	-1.22807	11.2858	-2.4225	0.0302521	0.246586
ACTR3	2	-0.360844	-1.28418	11.6277	-2.42228	0.030265	0.246586
FNDC5	1	0.303357	1.23401	7.35822	2.42194	0.0302841	0.246586
CELSR2	1	-0.302871	-1.2336	9.23344	-2.42139	0.0303159	0.246586
PPWD1	5	-0.30722	-1.23732	9.89522	-2.42122	0.0303257	0.246586
NFAT5	16	0.303483	1.23412	8.41978	2.42113	0.0303307	0.246586
KLHL29	2	-0.286207	-1.21943	9.67649	-2.41952	0.0304235	0.247138
MYL12A	18	-0.353891	-1.278	13.3979	-2.41929	0.0304365	0.247138
PIK3CA	3	-0.328281	-1.25552	8.19471	-2.4182	0.0304997	0.247498
RNF213	17	-0.280865	-1.21492	10.8052	-2.41667	0.0305879	0.247873
TAB2	6	-0.362671	-1.2858	8.26575	-2.41665	0.0305889	0.247873
TTC7A	2	-0.298151	-1.22957	6.96669	-2.41641	0.0306028	0.247873
MKS1	17	0.286637	1.21979	8.37536	2.4157	0.0306441	0.248054
DESI1	22	0.318619	1.24714	9.92109	2.41506	0.0306814	0.24814
IGSF3	1	-0.337206	-1.26331	9.11664	-2.41486	0.0306927	0.24814
FANCB	X	-0.283295	-1.21697	8.30615	-2.41425	0.0307286	0.248182
ACSS2	20	0.283642	1.21726	10.4322	2.4141	0.0307371	0.248182
PDZRN3	3	-0.32978	-1.25682	6.94039	-2.41371	0.0307596	0.248182
ATP6V0D1	16	0.29683	1.22844	10.0419	2.41302	0.0307998	0.248182
RSL1D1	16	0.308767	1.23865	11.5998	2.41277	0.0308143	0.248182
LINC00470	18	-0.308653	-1.23855	7.49592	-2.41275	0.0308156	0.248182
NADSYN1	11	0.279477	1.21375	9.20129	2.41221	0.0308473	0.248182
HDGFRP3	15	-0.326698	-1.25414	10.5853	-2.41205	0.0308562	0.248182
PPP1R2	3	-0.326834	-1.25426	10.3195	-2.41184	0.0308685	0.248182
ADCK4	19	0.344194	1.26944	9.32646	2.41107	0.0309138	0.248393
SYNGR3	16	0.336007	1.26226	7.82509	2.40771	0.0311109	0.249188
LOC728715	12	-0.319184	-1.24762	10.2717	-2.40756	0.0311199	0.249188
EPS8	12	-0.293394	-1.22552	8.63077	-2.40735	0.0311323	0.249188
CDH4	20	0.3174	1.24608	8.81033	2.40733	0.0311331	0.249188
FKBP8	19	0.292696	1.22493	7.76134	2.40726	0.0311376	0.249188
DHRS4-AS1	14	-0.306305	-1.23654	9.00964	-2.40705	0.0311495	0.249188
MSH6	2	-0.293929	-1.22597	13.0526	-2.4069	0.0311585	0.249188
PARS2	1	0.288713	1.22155	7.95054	2.4064	0.031188	0.249188
FAM8A1	6	-0.317687	-1.24633	7.56257	-2.40621	0.0311991	0.249188
BLVRB	19	0.29176	1.22413	10.8413	2.40593	0.0312159	0.249188
AGFG1	2	0.319961	1.2483	8.18334	2.40582	0.0312223	0.249188
SUCLA2	13	-0.297208	-1.22876	8.96049	-2.40491	0.0312761	0.249449
SERINC3	20	0.301204	1.23217	10.387	2.40462	0.0312932	0.249449
ABHD14B	3	0.357484	1.28119	9.26828	2.4032	0.0313775	0.249969
PNKD	2	0.291077	1.22355	9.46071	2.40277	0.0314027	0.250018
TANC2	17	0.28305	1.21676	9.31859	2.40197	0.0314503	0.25015
AMMECR1	X	-0.283926	-1.2175	8.30173	-2.40075	0.0315231	0.25015
ERI2	16	-0.279205	-1.21353	7.48649	-2.40042	0.0315429	0.25015
WDR90	16	-0.296481	-1.22814	8.81117	-2.40034	0.0315473	0.25015
STX18	4	0.334106	1.2606	7.23192	2.4003	0.0315496	0.25015
ZNF823	19	-0.302793	-1.23353	8.28228	-2.40025	0.0315529	0.25015
GPN1	2	0.289806	1.22248	11.9938	2.40024	0.0315532	0.25015
SLC25A42	19	-0.315017	-1.24403	8.79998	-2.3998	0.0315793	0.250205
ALDH2	12	0.299861	1.23103	9.50869	2.39897	0.0316293	0.250325
SPG7	16	0.290477	1.22304	10.8718	2.39891	0.0316326	0.250325
LCMT1	16	0.281526	1.21548	9.21368	2.3981	0.0316813	0.250558
PAICS	4	-0.293149	-1.22531	12.8536	-2.39766	0.0317074	0.250613
ARSG	17	-0.300762	-1.23179	7.2395	-2.39703	0.0317452	0.250729
ZNF137P	19	-0.281704	-1.21563	6.94536	-2.39678	0.0317604	0.250729
MAP1S	19	0.304057	1.23461	9.86704	2.39578	0.0318204	0.251051
ERI3	1	-0.368893	-1.29136	10.081	-2.39473	0.0318834	0.251396
PAPD4	5	-0.31301	-1.2423	9.68041	-2.39335	0.0319666	0.251901
C3orf37	3	0.309572	1.23934	10.7117	2.39161	0.0320724	0.252548
WDR54	2	-0.306768	-1.23693	12.7014	-2.39136	0.0320873	0.252548
C1QTNF6	22	0.285602	1.21892	9.00451	2.38812	0.0322843	0.253945
DEDD	1	0.305808	1.23611	8.39308	2.38751	0.0323211	0.254082
KLHL24	3	-0.356462	-1.28028	9.08035	-2.38651	0.0323823	0.254309
MIR106A	X	0.311022	1.24059	6.91915	2.38631	0.0323945	0.254309
CHCHD6	3	0.320277	1.24857	9.09583	2.38609	0.0324084	0.254309
FAM197Y3	Y	-0.307201	-1.2373	6.92382	-2.383	0.0325975	0.25564
PLXNA1	3	-0.303722	-1.23432	9.87833	-2.38239	0.0326353	0.255652
HLTF	3	-0.301182	-1.23215	10.7637	-2.38197	0.0326614	0.255652
DOCK11	X	-0.337064	-1.26318	8.95415	-2.38178	0.0326727	0.255652
RPS19BP1	22	0.289115	1.22189	10.555	2.38171	0.0326772	0.255652
RP9	7	0.330054	1.25706	11.0921	2.3806	0.0327458	0.256035
SLC25A22	11	0.308532	1.23845	9.09253	2.38005	0.0327797	0.256148
NFASC	1	0.282258	1.2161	7.46265	2.37912	0.0328369	0.256188
WASF3	13	0.286147	1.21938	8.67047	2.37902	0.0328434	0.256188
BLCAP	20	0.284523	1.21801	9.72118	2.379	0.0328449	0.256188
IDH3G	X	0.309848	1.23958	9.25481	2.37853	0.0328735	0.256188
SEC14L1	17	0.338512	1.26445	9.09193	2.37829	0.0328888	0.256188
PORCN	X	0.332762	1.25942	7.65023	2.37807	0.0329023	0.256188
ANXA8L2	10	0.408871	1.32765	8.63691	2.37718	0.0329578	0.256467
HMGN2	1	-0.30009	-1.23122	10.4167	-2.37673	0.0329857	0.256532
NOMO1	16	0.343856	1.26914	9.88947	2.37587	0.0330391	0.256794
SNRPE	1	-0.334658	-1.26108	7.79423	-2.37533	0.0330727	0.256823
GPRC5C	17	0.296477	1.22814	8.73643	2.37495	0.0330965	0.256823
EDN1	6	0.276237	1.21103	9.85581	2.37487	0.0331018	0.256823
MAGED2	X	0.276868	1.21156	8.94293	2.37442	0.0331294	0.256885
POLR1E	9	0.365378	1.28822	10.5814	2.37326	0.0332019	0.257098
RPL13AP6	10	0.335741	1.26203	12.5804	2.37299	0.0332188	0.257098
SPOCK1	5	0.338837	1.26474	9.87692	2.37289	0.0332251	0.257098
TKT	3	0.302891	1.23361	12.6784	2.37253	0.0332479	0.257098
ITFG3	16	0.280282	1.21443	10.3915	2.37241	0.0332551	0.257098
NDUFA6	22	-0.286292	-1.2195	10.9916	-2.37205	0.0332779	0.257122
TSPAN14	10	0.371306	1.29352	8.00563	2.3716	0.0333063	0.25719
HYAL2	3	0.296522	1.22818	9.91175	2.37114	0.0333354	0.257263
MTAP	9	0.284245	1.21777	9.50596	2.36934	0.0334483	0.257982
SLC39A8	4	-0.361352	-1.28463	8.86151	-2.36811	0.033526	0.258378
DDIT3	12	0.355092	1.27907	8.86545	2.3679	0.0335391	0.258378
NSA2	5	-0.308494	-1.23841	10.192	-2.36628	0.0336417	0.258435
UBALD1	16	0.322949	1.25089	8.55612	2.36622	0.0336458	0.258435
VEZF1	17	-0.280619	-1.21472	11.6852	-2.3661	0.0336536	0.258435
EML2	19	0.281114	1.21513	7.34493	2.36599	0.0336606	0.258435
SCAMP5	15	0.281353	1.21533	8.14491	2.36561	0.0336842	0.258435
HYAL3	3	0.29486	1.22677	9.03516	2.36555	0.0336885	0.258435
ATP9B	18	-0.279919	-1.21413	7.2322	-2.36534	0.0337015	0.258435
SKP1	5	-0.274092	-1.20923	8.61692	-2.36529	0.0337046	0.258435
CCR6	6	-0.32925	-1.25636	10.1088	-2.36479	0.0337363	0.258506
GMFG	19	-0.292944	-1.22514	7.46488	-2.36443	0.0337592	0.258506
KIAA1328	18	-0.274039	-1.20919	6.86416	-2.36421	0.0337732	0.258506
TMEM179B	11	0.291742	1.22412	10.3919	2.36389	0.0337935	0.25851
CAMK1	3	0.349543	1.27416	9.0997	2.36156	0.0339421	0.259495
ITGB8	7	-0.376081	-1.29781	8.41777	-2.36074	0.0339946	0.259717
SARS2	19	0.28576	1.21905	10.6454	2.3601	0.034036	0.259717
DPP9	19	0.27651	1.21126	9.66543	2.35996	0.0340445	0.259717
LYPD6	2	0.31031	1.23997	9.21585	2.35987	0.0340505	0.259717
LMO2	11	0.295934	1.22768	7.30576	2.35912	0.0340986	0.259785
AVEN	15	0.310439	1.24008	8.17433	2.35911	0.0340992	0.259785
RASL10B	17	0.301324	1.23227	8.33737	2.35808	0.0341653	0.260091
TAF10	11	0.289954	1.2226	11.4268	2.35787	0.0341791	0.260091
KIF14	1	-0.314636	-1.2437	10.4346	-2.35701	0.0342344	0.260361
CERK	22	-0.283932	-1.21751	10.6249	-2.356	0.0342995	0.260479
MRPL21	11	0.361944	1.28516	10.9208	2.35589	0.0343067	0.260479
ZNF230	19	-0.285808	-1.21909	6.94408	-2.35584	0.0343097	0.260479
ARL5A	2	-0.278162	-1.21265	8.93297	-2.35528	0.0343464	0.260497
NMT2	10	0.280789	1.21486	13.7748	2.35499	0.034365	0.260497
MAGEB2	X	0.280553	1.21466	11.8726	2.35488	0.0343719	0.260497
C14orf132	14	-0.281053	-1.21508	9.70259	-2.35425	0.0344126	0.260655
PREB	2	0.278943	1.21331	9.756	2.35356	0.0344576	0.260844
CLEC2D	12	-0.28985	-1.22251	10.802	-2.353	0.0344939	0.260969
HNRNPUL2	11	-0.278957	-1.21332	9.62737	-2.35246	0.0345291	0.261084
MAP3K9	14	0.272798	1.20815	8.79406	2.3516	0.0345849	0.261355
NCKAP5L	12	0.284	1.21757	9.25669	2.35088	0.0346317	0.26141
ARC	8	0.276543	1.21129	8.75838	2.35087	0.0346321	0.26141
ACSM3	16	-0.278033	-1.21254	6.77078	-2.35042	0.0346615	0.26148
PPM1B	2	-0.273647	-1.20886	10.4315	-2.34968	0.0347098	0.261694
COX5B	2	0.27276	1.20812	13.7924	2.34902	0.0347535	0.261872
CENPT	16	0.329005	1.25615	9.4315	2.34692	0.0348906	0.262692
RASL10A	22	-0.307054	-1.23718	7.91943	-2.34664	0.0349094	0.262692
PCMTD1	8	-0.383848	-1.30482	8.53518	-2.34592	0.0349566	0.262692
COQ2	4	0.293654	1.22574	11.0168	2.34581	0.0349633	0.262692
SNAI3-AS1	16	0.288003	1.22095	7.00759	2.3457	0.0349706	0.262692
PID1	2	-0.291143	-1.22361	9.45185	-2.34528	0.0349987	0.262692
UBL4A	X	0.31532	1.24429	9.88648	2.34512	0.035009	0.262692
WDR67	8	-0.295029	-1.22691	10.212	-2.34482	0.0350285	0.262692
UBE2V1	20	0.314756	1.2438	8.53392	2.34457	0.0350451	0.262692
CTNNBIP1	1	-0.428065	-1.34543	8.61193	-2.34408	0.0350774	0.262692
PKIG	20	0.281874	1.21577	7.63244	2.34398	0.0350843	0.262692
HSD17B8	6	0.320899	1.24911	9.37584	2.34366	0.0351052	0.262692
SNORA18	11	0.27495	1.20995	10.1904	2.34339	0.0351233	0.262692
RNF166	16	-0.272509	-1.20791	7.29548	-2.34305	0.0351453	0.262706
ROPN1B	3	-0.294485	-1.22645	6.82207	-2.34167	0.0352372	0.263155
GSTM4	1	0.284657	1.21812	7.82097	2.34154	0.0352456	0.263155
MEIS3	19	-0.306386	-1.23661	8.41522	-2.34105	0.035278	0.263246
KBTBD7	13	-0.271633	-1.20717	8.39833	-2.34038	0.0353227	0.263402
TUBE1	6	-0.276073	-1.21089	7.93004	-2.34013	0.0353391	0.263402
NUDT11	X	-0.289456	-1.22218	9.97134	-2.33933	0.0353924	0.263649
FADS2	11	0.273476	1.20872	8.75069	2.33775	0.0354977	0.264283
LIN7C	11	-0.275568	-1.21047	8.10208	-2.33673	0.0355654	0.26445
SPANXN2	X	0.508737	1.4228	8.41671	2.33624	0.0355982	0.26445
RELL1	4	-0.308689	-1.23858	10.652	-2.33608	0.0356089	0.26445
PEX16	11	0.315446	1.2444	9.73161	2.33597	0.0356165	0.26445
ZNF684	1	-0.302139	-1.23297	8.47036	-2.3359	0.0356213	0.26445
PAAF1	11	0.275085	1.21007	10.3926	2.33483	0.0356929	0.264761
SNORD55	1	0.282155	1.21601	7.45793	2.33404	0.0357458	0.264761
SNX5	20	0.284211	1.21774	10.4617	2.33397	0.0357504	0.264761
HRSP12	8	-0.272657	-1.20803	8.60415	-2.33392	0.035754	0.264761
THEM6	8	-0.308087	-1.23807	9.32273	-2.33376	0.0357643	0.264761
MB21D2	3	0.290856	1.22337	10.4027	2.33293	0.0358207	0.265029
NPS	10	-0.291976	-1.22432	6.44346	-2.33203	0.0358814	0.265139
LRRC4C	11	0.282823	1.21657	9.51776	2.33188	0.0358912	0.265139
ATF6B	6	0.31647	1.24528	8.26627	2.33155	0.0359132	0.265139
SMOC2	6	-0.287035	-1.22013	7.42294	-2.33142	0.0359222	0.265139
TBCB	19	0.294788	1.22671	12.1023	2.33079	0.0359645	0.265139
NUSAP1	15	-0.278034	-1.21254	11.2754	-2.33074	0.0359684	0.265139
EMG1	12	0.291462	1.22388	10.896	2.33049	0.035985	0.265139
ABCF1	6	0.364254	1.28722	8.97935	2.33024	0.0360016	0.265139
PLCXD1	X;Y	-0.298494	-1.22986	10.1843	-2.32959	0.0360459	0.265139
RPA1	17	-0.277434	-1.21204	12.2009	-2.32926	0.0360685	0.265139
TRPM2	21	-0.2734	-1.20865	10.2673	-2.32921	0.0360719	0.265139
SSU72	1	0.274161	1.20929	11.9475	2.3291	0.0360789	0.265139
GDPD3	16	0.269834	1.20567	7.1969	2.32813	0.0361447	0.265474
ALKBH3	11	0.276765	1.21147	9.33733	2.32674	0.0362394	0.265988
ERGIC2	12	-0.323183	-1.25109	10.4212	-2.32649	0.0362563	0.265988
ZNF331	19	-0.29405	-1.22608	7.41725	-2.3262	0.0362757	0.265988
AP1S2	X	-0.316567	-1.24536	11.1249	-2.32504	0.036355	0.266258
NCSTN	1	-0.282817	-1.21657	11.4908	-2.32477	0.0363735	0.266258
PDHX	11	-0.288159	-1.22108	10.0513	-2.32462	0.036384	0.266258
MRPL49	11	0.276059	1.21088	9.85086	2.32447	0.036394	0.266258
HOXA2	7	0.29317	1.22533	6.98839	2.32394	0.0364302	0.266374
DCAF13	8	-0.289251	-1.22201	10.5711	-2.32236	0.0365381	0.267014
LCORL	4	-0.285065	-1.21847	6.89552	-2.32145	0.0366009	0.267251
XRCC4	5	-0.349883	-1.27446	7.05244	-2.32113	0.0366232	0.267251
AVPR2	X	0.329379	1.25647	7.78567	2.321	0.0366319	0.267251
ILDR2	1	-0.272288	-1.20772	7.31719	-2.32045	0.0366693	0.267375
DNAJB14	4	-0.348106	-1.27289	8.04262	-2.31952	0.036734	0.267501
UPF3B	X	-0.275548	-1.21045	9.0298	-2.3191	0.0367623	0.267501
FAM117B	2	-0.273936	-1.2091	10.1134	-2.31903	0.0367675	0.267501
C4orf27	4	-0.274609	-1.20967	9.98915	-2.31902	0.0367683	0.267501
PAGE1	X	0.304569	1.23505	7.09192	2.31849	0.036805	0.267619
LOC646329	7	0.270945	1.2066	7.11999	2.31802	0.0368369	0.267655
SMAD6	15	0.297939	1.22939	9.12826	2.31782	0.0368509	0.267655
RPS12	6	-0.284723	-1.21818	9.07368	-2.31641	0.0369484	0.26809
UNC13D	17	0.352072	1.27639	8.48882	2.31637	0.0369517	0.26809
ZMYND15	17	-0.384586	-1.30549	6.75376	-2.31537	0.0370208	0.268442
AMH	19	-0.276147	-1.21096	6.99637	-2.31357	0.0371458	0.269167
SPATA31A1	9	-0.29657	-1.22822	6.73672	-2.31334	0.037162	0.269167
VWF	12	0.423838	1.34149	7.58782	2.31182	0.0372678	0.269785
SLC6A16	19	-0.267579	-1.20379	9.55235	-2.31128	0.0373056	0.269909
RILPL2	12	0.278544	1.21297	9.00505	2.31007	0.0373904	0.270373
COMMD8	4	-0.273952	-1.20912	8.31547	-2.30892	0.037471	0.270639
PFN2	3	-0.283122	-1.21683	12.5247	-2.30855	0.0374969	0.270639
KAL1	X	0.279825	1.21405	9.69688	2.30846	0.0375035	0.270639
APH1B	15	0.279644	1.2139	10.7344	2.30807	0.0375307	0.270639
ZNF557	19	-0.300332	-1.23143	8.94718	-2.30764	0.0375609	0.270639
RPS7	2	0.363276	1.28634	8.65265	2.30745	0.0375743	0.270639
EIF4G1	3	0.291011	1.2235	11.5325	2.30745	0.0375748	0.270639
PPDPF	20	0.454892	1.37068	8.95711	2.30676	0.0376229	0.270639
ACSL1	4	-0.286557	-1.21973	9.22997	-2.30672	0.0376259	0.270639
PPA2	4	-0.288233	-1.22114	10.6235	-2.30644	0.0376458	0.270639
UBE2D2	5	-0.266918	-1.20323	8.30757	-2.30631	0.0376548	0.270639
TTC3P1	X	0.284221	1.21775	7.16584	2.30567	0.0377	0.270815
CEP152	15	-0.309145	-1.23897	9.18829	-2.30338	0.0378623	0.271755
GDAP1	8	0.279857	1.21407	7.78341	2.30302	0.0378874	0.271755
FAM214B	9	0.26911	1.20506	9.61546	2.30273	0.0379085	0.271755
MLLT4	6	-0.352645	-1.2769	10.6574	-2.30246	0.0379273	0.271755
FBXL3	13	-0.348776	-1.27348	8.04691	-2.30148	0.0379971	0.271755
RPL36A	X	-0.341402	-1.26699	9.95356	-2.30144	0.0379997	0.271755
COMT	22	0.342448	1.26791	8.06111	2.30131	0.038009	0.271755
MTMR12	5	-0.376744	-1.29841	13.1279	-2.30081	0.0380445	0.271755
DHRS4L2	14	0.287626	1.22063	8.75373	2.30047	0.0380693	0.271755
HLA-DMB	6	0.266559	1.20294	7.48903	2.30029	0.0380822	0.271755
KNTC1	12	-0.27201	-1.20749	10.5989	-2.30015	0.0380922	0.271755
ZNF143	11	-0.292007	-1.22434	9.09624	-2.30005	0.0380991	0.271755
MYH16	7	-0.334063	-1.26056	6.81831	-2.29967	0.0381263	0.271755
ZFP30	19	-0.303358	-1.23401	7.79445	-2.29954	0.0381351	0.271755
NDUFAF3	3	0.279602	1.21386	12.7379	2.29944	0.0381425	0.271755
TRIP6	7	0.321292	1.24945	11.8703	2.29813	0.0382359	0.272119
SH3BGRL	X	-0.2936	-1.22569	11.092	-2.29764	0.0382713	0.272119
AK1	9	0.279302	1.21361	8.73507	2.29754	0.0382781	0.272119
SLC22A18	11	0.278403	1.21285	9.18536	2.2975	0.0382815	0.272119
TCTA	3	0.341053	1.26668	8.17129	2.29711	0.0383095	0.272119
SGTA	19	0.276685	1.21141	9.37718	2.29698	0.0383184	0.272119
ETFA	15	0.270005	1.20581	12.382	2.29639	0.038361	0.272274
UNC5B	10	0.2734	1.20865	7.66027	2.29591	0.0383957	0.272372
PRELID1	5	0.318375	1.24693	10.8714	2.29535	0.038436	0.272377
USP46-AS1	4	-0.33814	-1.26413	6.92859	-2.29532	0.038438	0.272377
ZNF605	12	0.318927	1.2474	8.09316	2.29497	0.038463	0.272406
RBMX	X	-0.266591	-1.20296	10.6853	-2.29449	0.0384978	0.272505
C11orf83	11	0.29958	1.23079	8.77005	2.29373	0.0385525	0.272745
ATL2	2	-0.2659	-1.20239	10.0926	-2.29344	0.0385735	0.272746
YWHAB	20	0.311834	1.24128	10.683	2.29203	0.0386754	0.273319
ACOT2	14	0.289004	1.2218	9.03669	2.29173	0.0386971	0.273325
PIGA	X	-0.317904	-1.24652	9.57622	-2.29072	0.0387698	0.273343
KCNMB4	12	-0.349087	-1.27375	9.22851	-2.29045	0.0387894	0.273343
ST3GAL1	8	-0.31426	-1.24337	11.141	-2.29029	0.0388014	0.273343
CYFIP1	15	-0.276291	-1.21108	9.43827	-2.29011	0.0388141	0.273343
MARK1	1	-0.273182	-1.20847	7.09482	-2.28976	0.0388397	0.273343
IDH3B	20	0.328721	1.2559	10.7213	2.28955	0.0388552	0.273343
BRMS1	11	0.333751	1.26029	8.89115	2.28954	0.038856	0.273343
BMPER	7	0.28289	1.21663	6.69908	2.28939	0.0388669	0.273343
ITGA6	2	-0.316005	-1.24488	8.43296	-2.28777	0.0389848	0.274024
SNAP25	20	-0.303322	-1.23398	9.46135	-2.28707	0.039036	0.274041
CNOT8	5	-0.271537	-1.20709	8.42463	-2.2869	0.0390483	0.274041
TNNC1	3	-0.291833	-1.22419	8.94479	-2.28687	0.03905	0.274041
SMIM13	6	-0.28007	-1.21425	9.75109	-2.28643	0.0390823	0.274121
MCFD2	2	-0.269303	-1.20523	10.8876	-2.28555	0.0391472	0.274429
ZNF232	17	-0.303312	-1.23397	8.99439	-2.28477	0.0392041	0.27468
TUBD1	17	-0.340845	-1.2665	9.60565	-2.28376	0.0392783	0.275053
JMJD8	16	-0.287994	-1.22094	12.4205	-2.28312	0.0393248	0.27519
TINF2	14	-0.342294	-1.26777	9.53421	-2.28292	0.03934	0.27519
B4GALT7	5	0.286106	1.21934	9.64643	2.28229	0.0393863	0.275368
TMSB4X	X	-0.286487	-1.21967	12.6766	-2.28112	0.0394723	0.275821
CNGB1	16	-0.276342	-1.21112	8.95824	-2.27999	0.039556	0.276155
CEP112	17	-0.323737	-1.25157	7.64065	-2.27962	0.039583	0.276155
FGF21	19	0.408342	1.32716	6.46646	2.27962	0.0395833	0.276155
SLC12A2	5	-0.310933	-1.24051	8.63261	-2.27829	0.0396814	0.276594
PCBD1	10	0.379782	1.30115	10.0611	2.27819	0.0396889	0.276594
FRMD5	15	-0.285582	-1.2189	8.44314	-2.27774	0.0397221	0.276594
SYNE2	14	-0.309944	-1.23966	9.60888	-2.27763	0.0397309	0.276594
PRICKLE1	12	-0.28013	-1.2143	11.0883	-2.2773	0.0397553	0.276617
SYNGR2	17	0.280186	1.21435	12.519	2.27526	0.039907	0.277386
HIST2H2BC	1	-0.266403	-1.20281	6.8844	-2.27524	0.0399083	0.277386
OR52N2	11	0.296026	1.22776	7.20422	2.27446	0.0399664	0.277606
NDRG2	14	0.316596	1.24539	9.67193	2.27425	0.0399825	0.277606
PIAS2	18	-0.300805	-1.23183	8.29443	-2.27331	0.0400524	0.277928
UBR4	1	0.282116	1.21598	10.4671	2.27306	0.0400713	0.277928
SLAMF7	1	0.270013	1.20582	7.41855	2.27135	0.0401996	0.27867
FUT6	19	-0.282358	-1.21618	7.63126	-2.27012	0.0402917	0.278978
NNT	5	-0.293386	-1.22551	8.16483	-2.27006	0.0402961	0.278978
TMEM198B	12	-0.295102	-1.22697	7.5358	-2.26991	0.0403079	0.278978
NCALD	8	0.269841	1.20567	7.00082	2.26927	0.0403557	0.279076
FAM155A	13	0.296304	1.22799	9.14382	2.26915	0.0403648	0.279076
REEP3	10	-0.27047	-1.2062	7.455	-2.26847	0.0404164	0.279158
SRGAP1	12	0.297355	1.22889	8.27976	2.26815	0.0404398	0.279158
FOXD1	5	-0.280045	-1.21423	11.3655	-2.26814	0.0404407	0.279158
LPGAT1	1	-0.266803	-1.20314	8.41244	-2.26727	0.0405065	0.279331
HN1	17	0.274283	1.20939	10.83	2.26669	0.0405503	0.279331
ZNF711	X	-0.280162	-1.21433	8.03182	-2.26652	0.0405635	0.279331
SLC10A3	X	0.29907	1.23035	9.44543	2.26617	0.0405895	0.279331
ARHGAP10	4	0.282324	1.21615	8.42758	2.26609	0.0405961	0.279331
EMP2	16	-0.277069	-1.21173	6.96741	-2.26569	0.0406264	0.279331
STX7	6	-0.267386	-1.20363	9.7335	-2.26564	0.0406302	0.279331
CACNG7	19	0.276315	1.2111	7.07551	2.26555	0.0406365	0.279331
ALKBH2	12	0.347257	1.27214	9.29853	2.26445	0.0407205	0.279761
LOC728392	17	0.273432	1.20868	8.46815	2.26407	0.0407495	0.279814
DCPS	11	0.315365	1.24433	8.83655	2.26334	0.0408049	0.280047
RAP1GAP2	17	-0.334933	-1.26132	9.84673	-2.26289	0.0408392	0.280135
ATP11B	3	-0.36498	-1.28786	8.97643	-2.26217	0.0408939	0.280363
CD320	19	0.306675	1.23685	9.97017	2.26143	0.0409501	0.280521
TMEM173	5	0.303124	1.23381	7.60596	2.26117	0.0409702	0.280521
WDR77	1	0.274219	1.20934	9.55216	2.2608	0.0409986	0.280521
PHKG2	16	0.302563	1.23333	8.5648	2.26075	0.0410026	0.280521
ZNF214	11	-0.288112	-1.22104	7.49751	-2.26046	0.0410248	0.280525
NIPAL3	1	0.27463	1.20968	8.14761	2.25963	0.041088	0.280811
PLCD3	17	0.267786	1.20396	8.866	2.25847	0.0411774	0.281139
WDR74	11	0.295958	1.2277	9.96735	2.25844	0.041179	0.281139
CYFIP2	5	0.301618	1.23253	10.2977	2.25764	0.0412407	0.281198
HACL1	3	0.262016	1.19915	10.9978	2.25751	0.0412511	0.281198
KAT2B	3	-0.298796	-1.23012	9.54779	-2.25749	0.0412521	0.281198
PAPD7	5	-0.28755	-1.22057	10.3983	-2.25669	0.0413143	0.281306
SURF6	9	0.290376	1.22296	11.1441	2.2565	0.0413288	0.281306
LOC400743	1	0.278163	1.21265	6.91556	2.25645	0.0413325	0.281306
CENPF	1	-0.276365	-1.21114	11.7873	-2.25498	0.0414459	0.281823
SSH1	12	0.271403	1.20698	8.12554	2.25453	0.0414808	0.281823
DET1	15	-0.265191	-1.2018	8.74677	-2.2543	0.0414984	0.281823
PPP2R1B	11	0.262579	1.19962	9.68155	2.25412	0.041512	0.281823
FAM86HP	3	-0.307185	-1.23729	9.43589	-2.25407	0.0415162	0.281823
KPNA5	6	-0.272152	-1.20761	8.26572	-2.25313	0.0415886	0.282064
CCDC138	2	-0.266386	-1.20279	9.20136	-2.25306	0.0415948	0.282064
NXPE3	3	0.273365	1.20862	7.29613	2.25201	0.0416761	0.282468
VPS37D	7	0.261569	1.19878	9.55488	2.25162	0.0417061	0.282468
SKIL	3	-0.306347	-1.23657	8.63947	-2.25141	0.0417227	0.282468
ZCWPW1	7	0.268607	1.20464	8.54401	2.25117	0.0417408	0.282468
PLD1	3	0.297365	1.2289	8.34962	2.2505	0.0417929	0.282633
PPP1R9A	7	0.273704	1.20891	7.266	2.25026	0.0418122	0.282633
NASP	1	-0.282907	-1.21664	10.227	-2.24985	0.0418441	0.282633
FOSB	19	-0.262909	-1.1999	9.77475	-2.24975	0.0418516	0.282633
MIR599	8	-0.295373	-1.2272	7.49153	-2.24811	0.0419796	0.283351
USP47	11	-0.296274	-1.22797	6.99719	-2.24666	0.0420936	0.283974
ATP2B1	12	-0.312272	-1.24166	8.20325	-2.24572	0.0421669	0.284322
NRBP2	8	-0.306522	-1.23672	10.0698	-2.24415	0.0422902	0.285007
GOLPH3L	1	-0.277863	-1.2124	8.54285	-2.2433	0.0423571	0.28521
THOC3	5	0.31322	1.24248	9.2107	2.24322	0.042364	0.28521
NRP1	10	0.294897	1.2268	9.90403	2.24188	0.0424696	0.285774
ANAPC16	10	-0.261473	-1.1987	8.70066	-2.24077	0.0425571	0.286121
KLF10	8	0.274867	1.20988	7.96007	2.24067	0.0425649	0.286121
NME3	16	0.272232	1.20767	10.7388	2.23936	0.0426691	0.286369
ZXDA	X	-0.389618	-1.31005	8.10439	-2.23925	0.0426778	0.286369
SUGP2	19	0.291089	1.22356	8.33274	2.2392	0.0426819	0.286369
PCGF1	2	0.320165	1.24847	9.76646	2.2391	0.0426894	0.286369
ABTB1	3	-0.481314	-1.39601	9.1502	-2.23864	0.0427261	0.286468
TTC1	5	0.318726	1.24723	9.2867	2.23656	0.0428918	0.287432
SMC3	10	-0.299123	-1.2304	8.54886	-2.23571	0.04296	0.287614
RPA3	7	-0.265047	-1.20168	13.7464	-2.2356	0.0429689	0.287614
MCU	10	0.318303	1.24686	9.39224	2.23503	0.0430145	0.287614
KLF15	3	0.274202	1.20933	7.10963	2.23441	0.0430637	0.287614
RHOG	11	0.282857	1.2166	10.8577	2.23437	0.0430673	0.287614
ANO8	19	-0.282198	-1.21605	7.57267	-2.23429	0.043073	0.287614
MGST2	4	0.270491	1.20622	11.1158	2.23427	0.0430754	0.287614
CCDC85A	2	0.279832	1.21405	7.52335	2.23395	0.0431008	0.287614
GATSL3	22	0.32399	1.25179	9.23757	2.23369	0.0431218	0.287614
ITGA11	15	-0.263193	-1.20013	8.11786	-2.23337	0.0431475	0.287614
TAOK2	16	0.262935	1.19992	8.10938	2.23311	0.0431678	0.287614
FUT11	10	-0.34941	-1.27404	8.93943	-2.23264	0.0432061	0.287614
MNAT1	14	-0.259003	-1.19665	10.3798	-2.23242	0.0432238	0.287614
EIF3G	19	0.279269	1.21358	11.4247	2.23214	0.0432456	0.287614
ZCRB1	12	-0.293846	-1.2259	7.85254	-2.23184	0.0432699	0.287614
ARHGAP42	11	-0.259794	-1.19731	7.41607	-2.23166	0.0432847	0.287614
SMS	X	-0.25942	-1.197	11.4136	-2.23065	0.043366	0.287614
SLC25A38	3	0.282599	1.21638	8.60609	2.23063	0.0433674	0.287614
IRAK2	3	0.260875	1.19821	7.41872	2.2299	0.0434268	0.287614
IRF3	19	0.296872	1.22848	9.66125	2.22984	0.0434315	0.287614
ZNF330	4	0.313568	1.24278	8.92757	2.22907	0.0434932	0.287614
ARID2	12	-0.281803	-1.21571	8.13651	-2.22907	0.0434934	0.287614
SPG20	13	-0.26915	-1.2051	6.89532	-2.22906	0.043494	0.287614
CCDC152	5	-0.290632	-1.22318	8.69558	-2.22905	0.0434947	0.287614
MAMLD1	X	-0.27809	-1.21259	8.99051	-2.229	0.0434994	0.287614
UPP1	7	0.300837	1.23186	11.694	2.2289	0.0435069	0.287614
MPHOSPH9	12	-0.275594	-1.21049	9.63266	-2.22882	0.0435136	0.287614
MTF1	1	0.292346	1.22463	9.32484	2.22856	0.0435346	0.287614
TRIQK	8	-0.277316	-1.21194	7.01039	-2.22805	0.0435763	0.287744
SLC35A2	X	-0.299595	-1.2308	8.37753	-2.2274	0.0436289	0.287854
ZDHHC11	5	-0.259327	-1.19692	9.93245	-2.22716	0.0436479	0.287854
RAB6A	11	-0.275355	-1.21029	8.69132	-2.22692	0.0436679	0.287854
PCED1A	20	-0.279726	-1.21396	8.959	-2.22676	0.043681	0.287854
HERPUD2	7	-0.365887	-1.28867	8.38399	-2.2246	0.0438562	0.288839
ISOC1	5	-0.285241	-1.21861	10.8047	-2.22437	0.0438745	0.288839
TENC1	12	0.270729	1.20642	7.25221	2.22264	0.044016	0.289432
NIPA1	15	-0.270337	-1.20609	10.2394	-2.22191	0.0440759	0.289432
DHRS2	14	0.328834	1.256	12.9939	2.2216	0.0441012	0.289432
CLCC1	1	0.333909	1.26042	8.13193	2.2212	0.0441336	0.289432
NARS	18	0.284525	1.21801	12.3474	2.22114	0.0441386	0.289432
ASB13	10	-0.274792	-1.20982	7.90342	-2.22114	0.0441386	0.289432
ZMYM4	1	-0.290813	-1.22333	9.51195	-2.22103	0.0441482	0.289432
CNPY3	6	0.302043	1.23289	10.3776	2.22051	0.0441907	0.289432
SSR2	1	0.277633	1.2122	11.8765	2.22029	0.0442084	0.289432
CCDC58	3	-0.26661	-1.20298	10.5638	-2.22023	0.0442139	0.289432
HHIP	4	-0.28402	-1.21758	7.29825	-2.22016	0.0442192	0.289432
EIF3F	11	0.269263	1.20519	12.7829	2.22003	0.0442302	0.289432
[truncated: 11,082 more rows]

## Sheet: FC_2_FDR<=0.01
Symbol	Chr	logFC	FC	AveExpr	t	P.Value	adj.P.Val
APOD	3	-2.02221	-4.06205	9.43104	-12.9787	5.67416e-09	5.86128e-05
SPARC	5	-1.70339	-3.25664	10.9024	-12.4313	9.70065e-09	5.86128e-05
MMP7	11	1.43114	2.6966	7.72074	12.108	1.34423e-08	5.86128e-05
KIAA1967	8	-1.3404	-2.53222	10.482	-10.5653	7.1026e-08	0.000232273
SP140	2	1.21129	2.31544	8.94135	10.2229	1.05529e-07	0.000276085
MMP3	11	2.36682	5.15804	8.43265	9.92155	1.50852e-07	0.000328883
CCL26	7	1.13723	2.19959	9.00923	9.77615	1.7978e-07	0.000335958
MGP	12	-1.34069	-2.53272	9.14586	-9.43814	2.72442e-07	0.000445476
PLAC8	4	1.62373	3.08171	8.89003	9.25275	3.43863e-07	0.000499786
CLDN1	3	1.15519	2.22714	8.73549	8.96995	4.93835e-07	0.000645986
IGFL3	19	1.14066	2.20483	8.0057	8.85061	5.76787e-07	0.000685905
A2M	12	-1.79045	-3.45922	9.01645	-8.32766	1.16011e-06	0.00126462
BTBD2	19	-1.0592	-2.08378	10.9769	-8.2165	1.35125e-06	0.00135414
COL22A1	8	-1.36233	-2.57099	10.5746	-8.07012	1.65544e-06	0.00135414
C17orf97	17	-1.12095	-2.1749	8.26591	-8.06974	1.65631e-06	0.00135414
IGFBP5	2	-1.39538	-2.63058	12.3528	-8.02168	1.77148e-06	0.0013631
C7orf10	7	1.30048	2.4631	9.86056	7.92347	2.03401e-06	0.00140036
SRGN	10	1.04356	2.06131	7.93778	7.80868	2.39413e-06	0.00156588
COL6A3	2	-1.14404	-2.21	11.3605	-7.34068	4.73246e-06	0.00267485
KRT81	12	1.50933	2.84677	12.1782	7.30596	4.98332e-06	0.00267485
SFTA1P	10	1.28349	2.43427	9.49385	7.28885	5.11208e-06	0.00267485
C6orf15	6	-1.79395	-3.46763	11.2112	-6.77113	1.12638e-05	0.00433359
IL7R	5	1.05872	2.08308	9.46228	6.40741	2.00456e-05	0.00600043
SCG5	15	1.07045	2.10009	9.33807	6.11576	3.22436e-05	0.00827018
GABRR1	6	-1.09263	-2.13263	7.44464	-6.05361	3.57347e-05	0.00898935

## Sheet: FC_1.5_FDR<=0.05
Symbol	Chr	logFC	FC	AveExpr	t	P.Value	adj.P.Val
APOD	3	-2.02221	-4.06205	9.43104	-12.9787	5.67416e-09	5.86128e-05
C6orf15	6	-1.79395	-3.46763	11.2112	-6.77113	1.12638e-05	0.00433359
A2M	12	-1.79045	-3.45922	9.01645	-8.32766	1.16011e-06	0.00126462
SPARC	5	-1.70339	-3.25664	10.9024	-12.4313	9.70065e-09	5.86128e-05
IGFBP5	2	-1.39538	-2.63058	12.3528	-8.02168	1.77148e-06	0.0013631
COL22A1	8	-1.36233	-2.57099	10.5746	-8.07012	1.65544e-06	0.00135414
MGP	12	-1.34069	-2.53272	9.14586	-9.43814	2.72442e-07	0.000445476
KIAA1967	8	-1.3404	-2.53222	10.482	-10.5653	7.1026e-08	0.000232273
RGS16	1	-1.17936	-2.26476	8.6344	-4.91022	0.000260546	0.0268363
COL6A3	2	-1.14404	-2.21	11.3605	-7.34068	4.73246e-06	0.00267485
C17orf97	17	-1.12095	-2.1749	8.26591	-8.06974	1.65631e-06	0.00135414
GABRR1	6	-1.09263	-2.13263	7.44464	-6.05361	3.57347e-05	0.00898935
BTBD2	19	-1.0592	-2.08378	10.9769	-8.2165	1.35125e-06	0.00135414
PRSS3P2	7	-1.0146	-2.02034	7.39065	-5.01843	0.000214256	0.0243712
MMP9	20	-0.977071	-1.96847	9.40403	-7.94377	1.97654e-06	0.00140036
TTYH1	19	-0.969262	-1.95784	10.5451	-6.33944	2.23703e-05	0.00636144
SERPINA3	14	-0.924615	-1.89818	8.27761	-4.9329	0.000250049	0.0261672
SOX2	3	-0.913648	-1.8838	9.30231	-5.62918	7.31557e-05	0.0138688
FXYD6	11	-0.902404	-1.86918	9.72826	-7.29817	5.04151e-06	0.00267485
C7orf41	7	-0.901742	-1.86832	9.89964	-5.6864	6.63231e-05	0.0129489
PDGFRA	4	-0.899726	-1.86571	9.40547	-5.39519	0.000109759	0.0179469
LAMA4	6	-0.897036	-1.86224	8.33657	-4.53748	0.000516891	0.0417373
TCTEX1D2	3	-0.889292	-1.85227	10.477	-6.98329	8.11405e-06	0.00370806
FMNL2	2	-0.871573	-1.82966	7.51892	-4.40591	0.000660901	0.0465834
RASL11B	4	-0.868083	-1.82524	11.2608	-6.48251	1.77701e-05	0.00600043
ALDH6A1	14	-0.863501	-1.81945	9.96795	-6.03244	3.70128e-05	0.00906696
DMBT1	10	-0.856854	-1.81109	7.45114	-4.51023	0.000543801	0.0422822
ASIC1	12	-0.854639	-1.80831	10.0813	-5.18614	0.000158709	0.0223301
TSC22D1	13	-0.833122	-1.78154	10.371	-5.15167	0.000168756	0.0228552
PRB1	12	-0.833057	-1.78146	7.57174	-7.16424	6.16289e-06	0.00310064
ZNF362	1	-0.804727	-1.74681	9.81042	-6.39132	2.05721e-05	0.00600043
KIAA0226L	13	-0.788875	-1.72773	6.95201	-4.47821	0.000577269	0.043398
LRIG3	12	-0.767918	-1.70281	8.5346	-5.35554	0.000117656	0.0185706
TNFRSF19	13	-0.76656	-1.70121	7.89019	-5.1322	0.00017472	0.0228552
NLGN2	17	-0.766146	-1.70072	9.58041	-5.28155	0.000134024	0.0203856
GATS	7	-0.761713	-1.6955	8.49134	-6.38921	2.06421e-05	0.00600043
COL8A1	3	-0.761087	-1.69477	10.7905	-5.90801	4.55629e-05	0.00977062
CDKN1B	12	-0.7597	-1.69314	10.1822	-6.40749	2.0043e-05	0.00600043
IGFBP7	4	-0.754477	-1.68702	10.6181	-5.14275	0.000171459	0.0228552
CSRP2	12	-0.752652	-1.68489	12.2664	-4.94596	0.000244202	0.0260231
NHLRC3	13	-0.750263	-1.6821	8.63991	-5.05418	0.000200915	0.0241117
MBNL3	X	-0.735971	-1.66552	7.62072	-4.4119	0.000653516	0.04646
MYCN	2	-0.735086	-1.6645	8.90561	-4.38645	0.000685477	0.0469462
LINC00312	3	-0.728798	-1.65726	8.95444	-6.21158	2.75459e-05	0.00750684
LPL	8	-0.725022	-1.65293	8.53681	-5.43155	0.000103002	0.0170553
GPR19	12	-0.712729	-1.6389	8.89737	-5.95366	4.22076e-05	0.00943246
PDGFA	7	-0.711109	-1.63706	9.16187	-4.58172	0.000476108	0.0391696
SSPN	12	-0.689601	-1.61284	8.20852	-5.37325	0.000114058	0.0184197
GAS6	13	-0.689517	-1.61274	8.26101	-4.63868	0.000428448	0.0371051
EGR2	10	-0.684241	-1.60686	8.13825	-5.0872	0.000189364	0.0235899
MSH2	2	-0.681974	-1.60433	8.5267	-5.12498	0.000176987	0.0229224
CLSTN2	3	-0.677053	-1.59887	7.91982	-5.53318	8.63251e-05	0.0152687
PABPC1	8	-0.673037	-1.59443	12.4972	-4.34867	0.000735924	0.0486193
CCM2L	20	-0.660593	-1.58073	8.30273	-4.79794	0.000319684	0.0307484
DBNDD1	16	-0.65932	-1.57934	10.28	-5.09218	0.00018768	0.0235899
FIBCD1	9	-0.622498	-1.53954	10.1568	-4.8967	0.00026702	0.0270766
XYLB	3	-0.620225	-1.53711	8.6397	-5.07827	0.000192416	0.0235899
ATXN1	6	-0.61742	-1.53413	8.57706	-5.18543	0.000158909	0.0223301
DIAPH3	13	-0.60699	-1.52308	9.0548	-4.51038	0.000543648	0.0422822
EBF1	5	-0.605841	-1.52187	9.39443	-5.20898	0.000152397	0.0221501
FBXO4	5	-0.601261	-1.51704	7.55607	-5.08625	0.000189684	0.0235899
PELI1	2	-0.600023	-1.51574	8.60309	-4.37316	0.000702807	0.0472948
MIMT1	19	-0.592949	-1.50833	7.56803	-4.60786	0.000453587	0.0385284
CLIC4	1	-0.592777	-1.50815	10.1024	-4.71273	0.000373764	0.034431
PTMA	2	-0.58631	-1.5014	12.4778	-4.49836	0.000555962	0.0422822
TIA1	2	-0.585666	-1.50073	9.88785	-4.63638	0.00043027	0.0371051
MYL10	7	-0.58562	-1.50068	8.36439	-4.56205	0.00049382	0.0403729
FLRT3	20	-0.585183	-1.50023	8.29787	-4.48217	0.000573021	0.0433277
RPL17	18	0.589839	1.50508	12.1846	4.7704	0.00033621	0.0321019
SCN1B	19	0.593642	1.50905	8.02253	4.66315	0.000409512	0.0365467
RPS2P32	7	0.596316	1.51185	12.6111	5.03736	0.000207082	0.0243354
PDE5A	4	0.597745	1.51335	9.03993	4.9694	0.000234069	0.0257298
CCDC85B	11	0.599401	1.51509	8.36157	4.95117	0.000241914	0.0260231
GBP2	1	0.601157	1.51693	8.20367	5.18498	0.000159036	0.0223301
CDKN1A	6	0.603759	1.51967	12.9867	4.94182	0.00024604	0.0260231
RPS21	20	0.607238	1.52334	12.4889	4.59982	0.000460394	0.0386052
MICA	6	0.611958	1.52833	10.7675	5.0767	0.000192961	0.0235899
AKR1B10	7	0.612153	1.52854	6.96455	4.46886	0.000587436	0.0436605
NAT16	7	0.617248	1.53395	8.18291	5.03668	0.000207334	0.0243354
ISG15	1	0.619451	1.53629	9.89542	5.02505	0.00021172	0.0243712
SCARB1	12	0.625099	1.54232	10.2955	5.29141	0.000131711	0.0202696
RNA5S9	1	0.632923	1.5507	11.1371	4.67319	0.000402001	0.0365178
C1S	12	0.636183	1.55421	7.40911	5.02306	0.000212479	0.0243712
MGST1	12	0.637765	1.55592	9.41686	5.23093	0.000146578	0.0215437
SPINK1	5	0.643815	1.56246	6.61948	5.25061	0.000141558	0.0210423
TFF2	21	0.645483	1.56426	8.38618	5.57284	8.06075e-05	0.0150632
CSMD3	8	0.648402	1.56743	7.19336	4.64745	0.000421557	0.0370094
TLCD1	17	0.65069	1.56992	8.66398	5.16466	0.000164893	0.0227049
DDR2	1	0.653004	1.57244	8.87287	4.52649	0.000527572	0.0419671
TMEM184A	7	0.654329	1.57388	7.19023	5.5618	8.21571e-05	0.0151106
PCOLCE2	3	0.65573	1.57541	11.1719	5.43957	0.000101571	0.0170339
PPARG	3	0.657848	1.57773	8.96588	4.74437	0.00035265	0.0331872
VAMP5	2	0.660939	1.58111	9.40906	5.69976	6.48261e-05	0.0128483
G6PD	X	0.663333	1.58374	11.2127	4.39868	0.000669922	0.0465834
CCDC148	2	0.664175	1.58466	7.35897	4.37926	0.000694797	0.0470914
RNU12	22	0.664716	1.58526	6.8466	4.35065	0.000733185	0.0486193
ETFB	19	0.667116	1.5879	10.9068	4.51359	0.000540405	0.0422822
ICAM2	17	0.672904	1.59428	7.84935	5.53284	8.6376e-05	0.0152687
NEFL	8	0.67583	1.59752	8.97813	5.35469	0.000117832	0.0185706
C12orf39	12	0.679011	1.60104	6.91058	4.42061	0.000642934	0.04646
ANTXR1	2	0.679645	1.60175	8.78742	4.87331	0.00027862	0.0276108
HAVCR2	5	0.683087	1.60557	8.0852	5.03394	0.00020836	0.0243354
MARCH4	2	0.688286	1.61137	9.43891	5.14142	0.000171867	0.0228552
CYP24A1	20	0.710513	1.63639	7.33397	5.95368	4.22059e-05	0.00943246
VEGFC	4	0.714917	1.64139	8.95478	6.12663	3.16707e-05	0.00827018
BDNF	11	0.716143	1.64278	8.06937	5.98707	3.99164e-05	0.00932405
MT1X	16	0.719456	1.64656	10.3166	4.64824	0.00042094	0.0370094
CSF2	5	0.721242	1.6486	7.99577	4.81303	0.000310984	0.0301332
GSTM1	1	0.721468	1.64886	8.59093	5.25744	0.000139858	0.0210285
CKMT1A	15	0.725609	1.6536	7.053	5.9138	4.51217e-05	0.00977062
QPRT	16	0.725627	1.65362	11.4314	6.23967	2.631e-05	0.00732257
TMPRSS3	21	0.729334	1.65787	8.01789	5.4673	9.67812e-05	0.0166345
CAV1	7	0.735407	1.66487	10.2749	5.05527	0.000200525	0.0241117
ACP5	19	0.736629	1.66628	6.62152	6.02571	3.74295e-05	0.00906696
RPS29	14	0.738165	1.66805	9.79828	5.64144	7.16329e-05	0.0137799
RN7SK	6	0.745514	1.67657	10.084	4.89115	0.000269727	0.0271408
RPL8	8	0.748814	1.68041	9.76656	4.92077	0.000255605	0.0265363
CHRNA9	4	0.752059	1.68419	6.67644	5.77202	5.73215e-05	0.0116312
CASP1	11	0.754579	1.68714	7.01837	6.14893	3.05288e-05	0.00814995
SMPDL3B	1	0.755993	1.68879	8.2075	5.5547	8.31712e-05	0.0151106
PCDH7	4	0.759394	1.69278	8.943	5.76716	5.77959e-05	0.0116312
C19orf33	19	0.760688	1.6943	8.79025	5.08198	0.000191144	0.0235899
LY96	8	0.77422	1.71027	10.0212	4.97804	0.000230445	0.0255462
MMP24	20	0.776195	1.71261	8.10452	5.00554	0.000219289	0.0245173
SH3RF2	5	0.777557	1.71423	8.79715	5.81665	5.31458e-05	0.0110349
EBI3	19	0.779962	1.71709	8.08061	6.51862	1.67746e-05	0.00600043
SBSN	19	0.795593	1.73579	6.89209	6.43365	1.92176e-05	0.00600043
PDLIM7	5	0.80025	1.7414	11.3779	6.01345	3.82005e-05	0.00908547
TRIB3	20	0.804177	1.74615	10.218	5.13258	0.000174603	0.0228552
COL17A1	10	0.807308	1.74994	8.11306	5.17996	0.000160464	0.0223301
RGS4	1	0.807586	1.75028	8.8492	4.5961	0.000463577	0.0386246
CAV2	7	0.810833	1.75422	9.04861	5.46059	9.79176e-05	0.0166345
IL32	16	0.812239	1.75593	8.74997	4.37148	0.000705029	0.0472948
C1orf54	1	0.820982	1.76661	8.52144	7.08607	6.93674e-06	0.00336072
CD68	17	0.824258	1.77062	8.5495	6.89044	9.3596e-06	0.00382603
DGKA	12	0.825439	1.77207	7.84092	6.89131	9.34704e-06	0.00382603
TSPYL2	X	0.829214	1.77672	8.9548	6.59049	1.49637e-05	0.00559258
KRTAP2-3	17	0.832059	1.78022	8.46259	6.39689	2.03883e-05	0.00600043
TPM2	9	0.843107	1.79391	8.25349	6.97477	8.2206e-06	0.00370806
MYL1	2	0.846701	1.79838	7.17761	6.77274	1.12355e-05	0.00433359
C4orf26	4	0.85402	1.80753	7.94294	4.84491	0.00029341	0.0288579
CLIC3	9	0.861297	1.81667	8.29562	5.51072	8.975e-05	0.0156536
RENBP	X	0.876845	1.83635	9.09539	6.4964	1.73801e-05	0.00600043
CD70	19	0.886162	1.84825	9.86612	5.94891	4.25438e-05	0.00943246
EPAS1	2	0.888169	1.85083	8.67332	7.34265	4.7186e-06	0.00267485
SLN	11	0.890137	1.85335	11.2111	6.95119	8.52355e-06	0.00371655
AFP	4	0.897973	1.86345	8.66941	4.94038	0.000246684	0.0260231
PTPRN	2	0.904807	1.87229	9.68473	4.88069	0.000274905	0.0274506
SLC12A8	3	0.93646	1.91383	8.43745	5.32506	0.000124131	0.0193305
SCARNA11	12	0.953073	1.93599	8.86632	8.10898	1.56818e-06	0.00135414
SERPINB7	18	0.956619	1.94076	8.71212	6.41245	1.98837e-05	0.00600043
GDF15	19	1.02562	2.03584	7.81625	5.83375	5.16316e-05	0.0108934
SRGN	10	1.04356	2.06131	7.93778	7.80868	2.39413e-06	0.00156588
IL7R	5	1.05872	2.08308	9.46228	6.40741	2.00456e-05	0.00600043
SCG5	15	1.07045	2.10009	9.33807	6.11576	3.22436e-05	0.00827018
CCL26	7	1.13723	2.19959	9.00923	9.77615	1.7978e-07	0.000335958
IGFL3	19	1.14066	2.20483	8.0057	8.85061	5.76787e-07	0.000685905
CLDN1	3	1.15519	2.22714	8.73549	8.96995	4.93835e-07	0.000645986
SP140	2	1.21129	2.31544	8.94135	10.2229	1.05529e-07	0.000276085
SFTA1P	10	1.28349	2.43427	9.49385	7.28885	5.11208e-06	0.00267485
C7orf10	7	1.30048	2.4631	9.86056	7.92347	2.03401e-06	0.00140036
MMP7	11	1.43114	2.6966	7.72074	12.108	1.34423e-08	5.86128e-05
KRT81	12	1.50933	2.84677	12.1782	7.30596	4.98332e-06	0.00267485
PLAC8	4	1.62373	3.08171	8.89003	9.25275	3.43863e-07	0.000499786
MMP3	11	2.36682	5.15804	8.43265	9.92155	1.50852e-07	0.000328883
