# Supplementary material for: A novel crosstalk between CCAR2 and AKT pathway in the regulation of cancer cell proliferation
Source: Cell Death Dis. 2016 Nov 3;7(11):e2453–. doi: 10.1038/cddis.2016.359 (PMC5260903; doi:10.1038/cddis.2016.359)
Supplement: Supplementary Table 2 [file cddis2016359x3.xlsx]

## Sheet: Sheet1
NCBI_Symbol	ChrLoc	logFC	FC	AveExpr	t	P.Value	adj.P.Val
PSG5	-43671894	-1.88483	-3.6931	11.1441	-6.11687	5.41917e-05	0.0473263
CCAR2	22462538;22462144	-1.45475	-2.74109	9.61947	-8.98985	1.19965e-06	0.00306631
RCN3	50030874	-1.27909	-2.42686	8.30044	-9.34485	7.98292e-07	0.00255054
C17orf97	260117	-1.21932	-2.32837	8.81517	-11.7562	6.6887e-08	0.000284939
NLGN2	7311501	-1.14829	-2.21651	9.68658	-6.06206	5.88713e-05	0.0473263
TMEM216	61159831;61159864	-1.04894	-2.06901	8.58616	-7.06123	1.38617e-05	0.0253075
MSR1	-15965386;-15996825	-1.04551	-2.06409	8.54967	-6.89367	1.75048e-05	0.0279639
FNBP1L	93913687	-0.884946	-1.8467	10.1227	-5.92505	7.25447e-05	0.0496696
FOXE1	100615536	-0.873429	-1.83201	8.22296	-6.29755	4.1365e-05	0.0473263
HENMT1	-109190909	-0.845683	-1.79712	8.22865	-7.45052	8.17102e-06	0.0174043
RAB11FIP1	-37716464	-0.819334	-1.76459	9.68151	-6.12998	5.31322e-05	0.0473263
TP73-AS1	-3652547	-0.773823	-1.70979	8.37327	-5.91349	7.38437e-05	0.0496696
ZIK1	58095627	-0.672551	-1.59389	8.18528	-6.11335	5.44799e-05	0.0473263
SERP2	44947977	-0.633696	-1.55153	7.57186	-5.98529	6.61592e-05	0.0496696
PCOLCE2	-142536701	0.633994	1.55185	7.55913	6.08675	5.67124e-05	0.0473263
CAMK2N2	-183977002	0.719444	1.64655	8.25603	6.05782	5.92505e-05	0.0473263
APLP1	36359400	0.850406	1.80301	8.29712	6.08728	5.66668e-05	0.0473263
TMEM47	-34645180	1.79241	3.46394	8.54081	13.4195	1.53745e-08	0.000196487
BCHE	-165490691	3.0817	8.4661	8.60431	12.193	4.47085e-08	0.000284939
